# Supplementary material for: Revisiting the Phylogeny of the Animal Formins: Two New Subtypes, Relationships with Multiple Wing Hairs Proteins, and a Lost Human Formin
Source: PLoS One. 2016 Oct 3;11(10):e0164067. doi: 10.1371/journal.pone.0164067 (PMC5047451; doi:10.1371/journal.pone.0164067)
Supplement: S1 Table — (XLSX) [file pone.0164067.s001.xlsx]

## Sheet: Sheet1
S1 Table: List of formins used in this study.
Species		Phylum	Protein (Identifier)	Subtype
Human (Homo sapiens)		Chordata	DIAPH1 (O60610.2.1)	DIAPH
Human (H. sapiens)		Chordata	DIAPH2 (AAI438391.1)	DIAPH
Human (H. sapiens)		Chordata	DIAPH3 (NP_001035982.1)	DIAPH
Human (H. sapiens)		Chordata	GRID2IP (A4D2P6.2)	GRID2IP
Human (H. sapiens)		Chordata	DAAM1 (AAH38428.1)	DAAM
Human (H. sapiens)		Chordata	DAAM2 (NP_001188356.1)	DAAM
Human (H. sapiens)		Chordata	FMNL1 (NP_005883.2)	FMNL
Human (H. sapiens)		Chordata	FMNL2 (NP_443137.2)	FMNL
Human (H. sapiens)		Chordata	FMNL3 (NP_783863.4)	FMNL
Human (H. sapiens)		Chordata	FHDC1 (NP_203751.2)	INF
Human (H. sapiens)		Chordata	INF2 (NP_071934.3)	INF
Human (H. sapiens)		Chordata	FMN1 (NP_001264242.1)	FMN
Human (H. sapiens)		Chordata	FMN2 (NP_001292353.1)	FMN
Human (H. sapiens)		Chordata	FHOD1 (NP_037373.2)	FHOD
Human (H. sapiens)		Chordata	FHOD3 (NP_001268669.1)	FHOD
Mouse (Mus musculus)		Chordata	DIAPH1 (NP_001292909.1)	DIAPH
Mouse (M. musculus)		Chordata	DIAPH2 (NP_766081.1)	DIAPH
Mouse (M. musculus)		Chordata	DIAPH3 (NP_062644.1)	DIAPH
Mouse (M. musculus)		Chordata	GRID2IP (NP_001152793.1)	GRID2IP
Mouse (M. musculus)		Chordata	DAAM1 (NP_766052.2)	DAAM
Mouse (M. musculus)		Chordata	DAAM2 (XP_011245009)	DAAM
Mouse (M. musculus)		Chordata	FMNL1 (NP_001071166.1)	FMNL
Mouse (M. musculus)		Chordata	FMNL2 (NP_765997.2)	FMNL
Mouse (M. musculus)		Chordata	FMNL3 (NP_035841.1)	FMNL
Mouse (M. musculus)		Chordata	FHDC1 (NP_001192284.1)	INF
Mouse (M. musculus)		Chordata	INF2 (ABI20145.1)	INF
Mouse (M. musculus)		Chordata	FMN1 (AAI38037.1)	FMN
Mouse (M. musculus)		Chordata	FMN2 (NP_062318.2)	FMN
Mouse (M. musculus)		Chordata	FHOD1 (NP_808367.2)	FHOD
Mouse (M. musculus)		Chordata	FHOD3 (NP_780485.2)	FHOD
Opossum (Monodelphis domestica)		Chordata	DIAPH1 (XP_007473844.1)	DIAPH
Opossum (M. domestica)		Chordata	DIAPH2 (XP_007507822.1)	DIAPH
Opossum (M. domestica)		Chordata	DIAPH3 (XP_001365823.1)	DIAPH
Opossum (M. domestica)		Chordata	LOC100617300 (XP_007499094.1)	GRID2IP
Opossum (M. domestica)		Chordata	DAAM1 (XP_007473021.1)	DAAM
Opossum (M. domestica)		Chordata	DAAM2 (XP_007483899.1)	DAAM
Opossum (M. domestica)		Chordata	FMNL1 (XP_007483085.1)	FMNL
Opossum (M. domestica)		Chordata	FMNL2 (XP_007494221.1)	FMNL
Opossum (M. domestica)		Chordata	FHDC1 (XP_007496287.1)	INF
Opossum (M. domestica)		Chordata	INF2 (XP_001372702.1)	INF
Opossum (M. domestica)		Chordata	FMN1 (XP_001370535.1)	FMN
Opossum (M. domestica)		Chordata	FMN2 (XP_001377994.3)	FMN
Opossum (M. domestica)		Chordata	FHOD1 (XP_007477212.1)	FHOD
Opossum (M. domestica)		Chordata	FHOD3 (XP_007486801.1)	FHOD
Opossum (M. domestica)		Chordata	LOC103097295 (XP_007475752.1)	PHCF
Chicken (Gallus gallus)		Chordata	DIAPH1 (NP_989541.1)	DIAPH
Chicken (G. gallus)		Chordata	DIAPH3 (XP_004938714)	DIAPH
Chicken (G. gallus)		Chordata	GRID2IP (XP_425245.4)	GRID2IP
Chicken (G. gallus)		Chordata	DAAM1 (XP_015142989.1)	DAAM
Chicken (G. gallus)		Chordata	DAAM2 (XP_419476.4)	DAAM
Chicken (G. gallus)		Chordata	FMNL1 (XP_001234505.3)	FMNL
Chicken (G. gallus)		Chordata	FMNL2 (XP_001234981.3)	FMNL
Chicken (G. gallus)		Chordata	FHDC1 (XP_420449.2)	INF
Chicken (G. gallus)		Chordata	INF2 (XP_004936454.1)	INF
Chicken (G. gallus)		Chordata	LOC101749904 (XP_004936449.1)	INF
Chicken (G. gallus)		Chordata	FMN1 (NP_989754.1)	FMN
Chicken (G. gallus)		Chordata	FMN2 (XP_001235548.3)	FMN
Chicken (G. gallus)		Chordata	FHOD1 (NP_001012792.1)	FHOD
Chicken (G. gallus)		Chordata	FHOD3 (XP_419037.4)	FHOD
Chicken (G. gallus)		Chordata	LOC419333 (XP_004947294.1)	PHCF (partial)
Zebrafish (Danio rerio)		Chordata	DIAPH2 (XP_009289507.1)	DIAPH
Zebrafish (D. rerio)		Chordata	LOC101882228 (XP_005174151.1)	DIAPH (partial FH2)
Zebrafish (D. rerio)		Chordata	LOC101886015 (XP_005173125.2)	DIAPH (partial FH2)
Zebrafish (D. rerio)		Chordata	GRID2IPA (XP_009297619.1)	GRID2IP
Zebrafish (D. rerio)		Chordata	GRID2IPB (XP_005156208.2)	GRID2IP
Zebrafish (D. rerio)		Chordata	DAAM1A (XP_707353.4)	DAAM
Zebrafish (D. rerio)		Chordata	DAAM1B (NP_001025307.1)	DAAM
Zebrafish (D. rerio)		Chordata	DAAM2 (XP_001338908.5)	DAAM
Zebrafish (D. rerio)		Chordata	FMNL1 (XP_009295890.1)	FMNL
Zebrafish (D. rerio)		Chordata	FMNL1A (XP_685133.4)	FMNL
Zebrafish (D. rerio)		Chordata	FMNL2A (XP_009302732.1)	FMNL
Zebrafish (D. rerio)		Chordata	FMNL2B (XP_005165914.1)	FMNL
Zebrafish (D. rerio)		Chordata	FMNL3 (XP_005162273.1)	FMNL
Zebrafish (D. rerio)		Chordata	FHDC1 (XP_001920056.2)	INF
Zebrafish (D. rerio)		Chordata	FHDC2 (XP_009306082.1)	INF
Zebrafish (D. rerio)		Chordata	FHDC3 (NP_001071184.1)	INF (partial)
Zebrafish (D. rerio)		Chordata	FHDC4 (XP_694558.2)	INF
Zebrafish (D. rerio)		Chordata	LOC101882071 (XP_005170655)	INF
Zebrafish (D. rerio)		Chordata	INF2 (XP_009291036.1)	INF
Zebrafish (D. rerio)		Chordata	FMN1 (XP_689569.3)	FMN
Zebrafish (D. rerio)		Chordata	LOC101882656 (XP_005174706.1)	FMN (partial FH2)
Zebrafish (D. rerio)		Chordata	LOC100148950 (XP_001921749)	FMN (partial FH2)
Zebrafish (D. rerio)		Chordata	FMN2A (XP_001333061.4)	FMN
Zebrafish (D. rerio)		Chordata	FMN2B (XP_009305264.1)	FMN
Zebrafish (D. rerio)		Chordata	FHOD1 (XP_009301616.1)	FHOD
Zebrafish (D. rerio)		Chordata	LOC101886613 (XP_005161815.2)	FHOD (partial)
Zebrafish (D. rerio)		Chordata	FHOD3A (XP_009292200.1)	FHOD
Zebrafish (D. rerio)		Chordata	FHOD3B (XP_009290534.1)	FHOD
Zebrafish (D. rerio)		Chordata	LOC101883438 (XP_005162511.2)	PHCF
Ascidian (Ciona intestinalis)		Chordata	LOC100175505 (XP_009861658.1)	DIAPH
Ascidian (C. intestinalis)		Chordata	LOC101242752 (XP_004225831.1)	GRID2IP (partial)
Ascidian (C. intestinalis)		Chordata	LOC100184055 (XP_009860061.1)	DAAM
Ascidian (C. intestinalis)		Chordata	LOC100183501 (XP_002123548.2)	FMNL (partial)
Ascidian (C. intestinalis)		Chordata	LOC100182732 (XP_002127698.1)	INF
Ascidian (C. intestinalis)		Chordata	LOC100180755 (XP_009860798.1)	INF
Ascidian (C. intestinalis)		Chordata	LOC100186202 (XP_009861698.1)	FMN
Ascidian (C. intestinalis)		Chordata	LOC100184923 (XP_009861368.1)	FHOD (partial FH2)
Ascidian (C. intestinalis)		Chordata	LOC100176399 (XP_009858159.1)	PHCF (partial FH2)
Sea urchin (Strongylocentrotus purpuratus)		Echinodermata	LOC592122 (XP_800685.4)	DIAPH
Sea urchin (S. purpuratus)		Echinodermata	LOC580555 (XP_011669030.1)	GRID2IP
Sea urchin (S. purpuratus)		Echinodermata	LOC583322 (XP_011674659.1)	DAAM (partial)
Sea urchin (S. purpuratus)		Echinodermata	LOC577797 (XP_011674752.1)	FMNL
Sea urchin (S. purpuratus)		Echinodermata	LOC591753 (XP_011678979.1)	MWHF
Sea urchin (S. purpuratus)		Echinodermata	LOC588660 (XP_011674010.1)	INF
Sea urchin (S. purpuratus)		Echinodermata	LOC579910 (XP_011679236.1)	INF
Sea urchin (S. purpuratus)		Echinodermata	LOC579678 (XP_800051.3)	FMN
Sea urchin (S. purpuratus)		Echinodermata	LOC587533 (XP_011665221.1)	FHOD
Sea urchin (S. purpuratus)		Echinodermata	LOC100890634 (XP_011680327)	PHCF
Fruit fly (Drosophila melanogaster)		Arthropoda	DIA (NP_476981.1)	DIAPH
Fruit fly (D. melanogaster)		Arthropoda	DAAM (NP_726724.1)	DAAM
Fruit fly (D. melanogaster)		Arthropoda	FRL (AAF49761.3)	FMNL
Fruit fly (D. melanogaster)		Arthropoda	MWH (NP_001261243.1)	MWHF (DID-DD only)
Fruit fly (D. melanogaster)		Arthropoda	FORM3 (NP_001097527.1)	INF
Fruit fly (D. melanogaster)		Arthropoda	CAPU (NP_476966.1)	FMN
Fruit fly (D. melanogaster)		Arthropoda	FHOS (NP_729410.1)	FHOD
Water flea (Daphnia pulex)		Arthropoda	DAPPUDRAFT_220427 (EFX89725.1)	DIAPH
Water flea (D. pulex)		Arthropoda	DAPPUDRAFT_306800 (EFX75409.1)	DAAM
Water flea (D. pulex)		Arthropoda	DAPPUDRAFT_305626 (EFX98754.1)	FMNL
Water flea (D. pulex)		Arthropoda	DAPPUDRAFT_326379 (EFX72298.1)	MWHF (DID-DD only)
Water flea (D. pulex)		Arthropoda	DAPPUDRAFT_105824 (EFX77604.1)	INF
Water flea (D. pulex)		Arthropoda	DAPPUDRAFT_34615 (EFX79263.1)	INF (partial FH2)
Water flea (D. pulex)		Arthropoda	DAPPUDRAFT_196142 (EFX81720.1)	FMN (partial FH2)
Water flea (D. pulex)		Arthropoda	DAPPUDRAFT_198277 (EFX77705.1)	FHOD
Horseshoe crab (Limulus polyphemus)		Arthropoda	LOC106476350 (XP_013792499.1)	DIAPH
Horseshoe crab (L. polyphemus)		Arthropoda	LOC106475921 (XP_013792049.1)	DIAPH (partial FH2)
Horseshoe crab (L. polyphemus)		Arthropoda	LOC106462789 (XP_013778204.1)	DAAM
Horseshoe crab (L. polyphemus)		Arthropoda	LOC106457176 (XP_013772022.1)	DAAM
Horseshoe crab (L. polyphemus)		Arthropoda	LOC106457161 (XP_013772001.1)	DAAM
Horseshoe crab (L. polyphemus)		Arthropoda	LOC106468420 (XP_013784302.1)	FMNL
Horseshoe crab (L. polyphemus)		Arthropoda	LOC106468029 (XP_013783882.1)	FMNL
Horseshoe crab (L. polyphemus)		Arthropoda	LOC106478881 (XP_013794914.1)	FMNL
Horseshoe crab (L. polyphemus)		Arthropoda	LOC106467225 (XP_013783008.1)	FMNL (partial FH2)
Horseshoe crab (L. polyphemus)		Arthropoda	LOC106469548 (XP_013785498.1)	MWHF (DID-DD only)
Horseshoe crab (L. polyphemus)		Arthropoda	LOC106457567 (XP_013772457.1)	INF
Horseshoe crab (L. polyphemus)		Arthropoda	LOC106473764 (XP_013789898.1)	INF (partial)
Horseshoe crab (L. polyphemus)		Arthropoda	LOC106473831 (XP_013789960.1)	INF (partial)
Horseshoe crab (L. polyphemus)		Arthropoda	LOC106464415 (XP_013780005.1)	FMN
Horseshoe crab (L. polyphemus)		Arthropoda	LOC106457482 (XP_013772359.1)	FHOD
Horseshoe crab (L. polyphemus)		Arthropoda	LOC106472118 (XP_013788199.1)	FHOD
Intestinal roundworm (Ascaris suum)		Nematoda	ASU_10581	DIAPH
Intestinal roundworm (A. suum)		Nematoda	ASU_01303	DAAM
Intestinal roundworm (A. suum)		Nematoda	ASU_08696	FMNL
Intestinal roundworm (A. suum)		Nematoda	ASU_13825	FMNL (FOZI-1)
Intestinal roundworm (A. suum)		Nematoda	ASU_11056	INF
Intestinal roundworm (A. suum)		Nematoda	ASU_01643	INF
Intestinal roundworm (A. suum)		Nematoda	ASU_09272	FHOD
Soil roundworm (Caenorhabditis elegans)		Nematoda	CYK-1 (CCD63399.2)	DIAPH
Soil roundworm (C. elegans)		Nematoda	DAAM-1 (NP_503132.3)	DAAM
Soil roundworm (C. elegans)		Nematoda	FRL-1 (CCD67067.1)	FMNL
Soil roundworm (C. elegans)		Nematoda	FOZI-1 (CAA80128.1)	FMNL (FOZI-1)
Soil roundworm (C. elegans)		Nematoda	EXC-6 (NP_497334.2)	INF
Soil roundworm (C. elegans)		Nematoda	F53B3.3 (CCD61861.2)	MWHF (DID-DD only)
Soil roundworm (C. elegans)		Nematoda	INFT-2 (CAB01425.4)	INF
Soil roundworm (C. elegans)		Nematoda	FHOD-1 (CCD66227.1)	FHOD
Threadworm (Strongyloides ratti)		Nematoda	SRAE_2000198100	DIAPH
Threadworm (S. ratti)		Nematoda	SRAE_2000344300	DAAM
Threadworm (S. ratti)		Nematoda	SRAE_2000183000	FMNL
Threadworm (S. ratti)		Nematoda	SRAE_2000165800	FMNL (FOZI-1)
Threadworm (S. ratti)		Nematoda	SRAE_2000374700	MWHF (DID-DD only)
Threadworm (S. ratti)		Nematoda	SRAE_1000180500	INF
Threadworm (S. ratti)		Nematoda	SRAE_2000054200	INF
Threadworm (S. ratti)		Nematoda	SRAE_2000185600	INF (inferred)
Threadworm (S. ratti)		Nematoda	SRAE_1000289700	FHOD
Mermithid (Romanomermis culicivorax)		Nematoda	nRc.2.0.1.t24530	DIAPH
Mermithid (R. culicivorax)		Nematoda	nRc.2.0.1.t12637	DAAM
Mermithid (R. culicivorax)		Nematoda	nRc.2.0.1.t42620	FMNL (inferred)
Mermithid (R. culicivorax)		Nematoda	nRc.2.0.1.t11026	INF (inferred)
Mermithid (R. culicivorax)		Nematoda	nRc.2.0.1.t24846	INF
Mermithid (R. culicivorax)		Nematoda	nRc.2.0.1.t09965	FHOD (partial)
Whipworm (Trichuris suis)		Nematoda	M51312297	DIAPH
Whipworm (T. suis)		Nematoda	M51304777	FMNL
Whipworm (T. suis)		Nematoda	M51301679	INF
Whipworm (T. suis)		Nematoda	D918_00902	FHOD
Oyster (Crassostrea gigas)		Mollusca	LOC105331485 (XP_011432005.1)	DIAPH
Oyster (C. gigas)		Mollusca	LOC105340901 (XP_011445463.1)	DIAPH
Oyster (C. gigas)		Mollusca	LOC105334784 (XP_011436655.1)	GRID2IP (partial)
Oyster (C. gigas)		Mollusca	LOC105341767 (XP_011446761.1)	DAAM
Oyster (C. gigas)		Mollusca	LOC105326194 (XP_011424367.1)	FMNL
Oyster (C. gigas)		Mollusca	LOC105322386 (XP_011419378.1)	MWHF (partial)
Oyster (C. gigas)		Mollusca	LOC105327750 (XP_011426670.1)	INF
Oyster (C. gigas)		Mollusca	LOC105336275 (XP_011438826.1)	INF
Oyster (C. gigas)		Mollusca	LOC105346870 (XP_011453919.1)	INF
Oyster (C. gigas)		Mollusca	LOC105346876 (XP_011453928.1)	INF
Oyster (C. gigas)		Mollusca	LOC105346839 (XP_011453867.1)	INF (partial)
Oyster (C. gigas)		Mollusca	LOC105332220 (XP_011433039.1)	FMN
Oyster (C. gigas)		Mollusca	LOC105331928 (XP_011432609.1)	FHOD
Oyster (C. gigas)		Mollusca	LOC105340863 (XP_011445400.1)	PHCF
Limpet (Lottia gigantea)		Mollusca	LOTGIDRAFT_142208 (XP_009050211.1)	DIAPH
Limpet (L. gigantea)		Mollusca	LOTGIDRAFT_155476 (XP_009065277.1)	GRID2IP
Limpet (L. gigantea)		Mollusca	LOTGIDRAFT_159871 (XP_009052821.1)	DAAM
Limpet (L. gigantea)		Mollusca	LOTGIDRAFT_139357 (XP_009047659.1)	FMNL
Limpet (L. gigantea)		Mollusca	LOTGIDRAFT_224207 (XP_009045656.1)	INF
Limpet (L. gigantea)		Mollusca	LOTGIDRAFT_171217 (XP_009045659.1)	INF
Limpet (L. gigantea)		Mollusca	LOTGIDRAFT_159891 (XP_009052836.1)	FMN
Limpet (L. gigantea)		Mollusca	LOTGIDRAFT_237086 (XP_009067079.1)	FMN
Limpet (L. gigantea)		Mollusca	LOTGIDRAFT_213852 (XP_009050928.1)	FHOD
Limpet (L. gigantea)		Mollusca	LOTGIDRAFT_158968 (XP_009050890.1)	PHCF
Polychaete worm (Capitella teleta)		Annelida	CAPTEDRAFT_225699 (ELU08897.1)	DIAPH
Polychaete worm (C. teleta)		Annelida	CAPTEDRAFT_223619 (ELU10762.1)	GRID2IP
Polychaete worm (C. teleta)		Annelida	CAPTEDRAFT_175180 (ELT93552.1)	DAAM (partial)
Polychaete worm (C. teleta)		Annelida	CAPTEDRAFT_171809 (ELU17806.1)	FMNL
Polychaete worm (C. teleta)		Annelida	CAPTEDRAFT_186984 (ELU2392.1)	FMNL (partial, missing FH2)
Polychaete worm (C. teleta)		Annelida	CAPTEDRAFT_227846 (ELU2235.1)	MWHF
Polychaete worm (C. teleta)		Annelida	CAPTEDRAFT_191656 (ELT91766.1)	INF (partial)
Polychaete worm (C. teleta)		Annelida	CAPTEDRAFT_223320 (ELU3815.1)	INF (partial)
Polychaete worm (C. teleta)		Annelida	CAPTEDRAFT_19868+2206544	FMN (inferred)
Polychaete worm (C. teleta)		Annelida	CAPTEDRAFT_120894+203277	FMN (inferred)
Polychaete worm (C. teleta)		Annelida	CAPTEDRAFT_176129 (ELT95083.1)	FHOD
Leech (Helobdella robusta)		Annelida	HELRODRAFT_86808 (XM_009028219.1)	DIAPH (partial FH2)
Leech (H. robusta)		Annelida	HELRODRAFT_192510 (XM_009022898.1)	DIAPH (partial FH2)
Leech (H. robusta)		Annelida	HELRODRAFT_160719 (XM_009017659.1)	GRID2IP (partial FH2)
Leech (H. robusta)		Annelida	HELRODRAFT_89568 (XM_009031283.1)	DAAM
Leech (H. robusta)		Annelida	HELRODRAFT_64096 (XM_009017472.1)	DAAM (partial)
Leech (H. robusta)		Annelida	HELRODRAFT_155739 (XM_009017800.1)	FMNL (partial)
Leech (H. robusta)		Annelida	HELRODRAFT_192864 (XM_009024106.1)	FMNL (partial FH2)
Leech (H. robusta)		Annelida	HELRODRAFT_159244 (XM_009011139.1)	FMNL (partial FH2)
Leech (H. robusta)		Annelida	HELRODRAFT_170303 (XM_009016118.1)	INF
Leech (H. robusta)		Annelida	HELRODRAFT_187875 (XM_009010921.1)	INF (partial)
Leech (H. robusta)		Annelida	HELRODRAFT_175565 (XM_009022986.1)	INF (partial FH2)
Leech (H. robusta)		Annelida	HELRODRAFT_176187 (XM_009023504.1)	INF (partial FH2)
Leech (H. robusta)		Annelida	HELRODRAFT_65173 (XM_009021183.1)	FMN (partial FH2)
Leech (H. robusta)		Annelida	HELRODRAFT_190561 (XM_009014425.1)	FHOD
Leech (H. robusta)		Annelida	HELRODRAFT_67893 (XM_009026907.1)	FHOD (partial)
Leech (H. robusta)		Annelida	HELRODRAFT_84734+141663 (XM_009025352.1)	FHOD (partial FH2)
Leech (H. robusta)		Annelida	HELRODRAFT_113789 (XM_009025174.1)	FHOD (partial FH2)
Liver fluke (Clonorchis sinensis)		Platyhelminthes	csin100125	DIAPH
Liver fluke (C. sinensis)		Platyhelminthes	csin109205	DIAPH (partial)
Liver fluke (C. sinensis)		Platyhelminthes	csin103265	FMNL (partial)
Liver fluke (C. sinensis)		Platyhelminthes	csin103680	INF
Liver fluke (C. sinensis)		Platyhelminthes	csin105116	FHOD
Tapeworm (Echinococcus granulosus)		Platyhelminthes	EgrG_000858900	DIAPH
Tapeworm (E. granulosus)		Platyhelminthes	EgrG_001084800	FMNL
Tapeworm (E. granulosus)		Platyhelminthes	EgrG_000493600	INF
Sea anemone (Nematostella vectensis)		Cnidaria	NEMVEDRAFT_v1g171940 (EDO35335.1)	DIAPH
Sea anemone (N. vectensis)		Cnidaria	NEMVEDRAFT_v1g238741 (EDO48372.1)	GRID2IP
Sea anemone (N. vectensis)		Cnidaria	NEMVEDRAFT_v1g198008 (EDO48258.1)	GRID2IP (partial)
Sea anemone (N. vectensis)		Cnidaria	NEMVEDRAFT_v1g247373 (EDO32868.1)	DAAM
Sea anemone (N. vectensis)		Cnidaria	NEMVEDRAFT_v1g208334 (EDO40029.1)	MWHF (partial FH2)
Sea anemone (N. vectensis)		Cnidaria	NEMVEDRAFT_v1g151209 (EDO27387.1)	INF (partial FH2)
Sea anemone (N. vectensis)		Cnidaria	NEMVEDRAFT_v1g91019 (EDO45866.1)	FMN (inferred)
Sea anemone (N. vectensis)		Cnidaria	NEMVEDRAFT_v1g18746 (EDO34527.1)	FMN (partial FH2)
Sea anemone (N. vectensis)		Cnidaria	NEMVEDRAFT_v1g212492 (EDO36709.1)	FHOD
Sea anemone (N. vectensis)		Cnidaria	NEMVEDRAFT_v1g58510 (EDO29773.1)	PHCF (partial FH2)
Comb jelly (Mnemiopsis leidyi)		Ctenophora	ML02953a (ML02953a-PA.1)	DIAPH
Comb jelly (M. leidyi)		Ctenophora	ML06744a +ML06741a	DAAM (inferred)
Comb jelly (M. leidyi)		Ctenophora	ML131115a (ML131115a-PA.1)	MWHF
Comb jelly (M. leidyi)		Ctenophora	ML435812a (ML435812a-PA.1)	INF
Comb jelly (M. leidyi)		Ctenophora	ML17997a (ML17997a-PA.1)	INF
Comb jelly (M. leidyi)		Ctenophora	ML00084a (ML00084a-PA.1)	FHOD
Comb jelly (M. leidyi)		Ctenophora	ML09832a (ML09832a-PA.1)	PHCF
Placozoan (Trichoplax adhaerens)		Placozoa	TriadP60005+TriadP60004	DIAPH (inferred)
Placozoan (T. adhaerens)		Placozoa	TriadP56670.1	INF
Placozoan (T. adhaerens)		Placozoa	TriadP51547.1 (XP_002107741.1)	FMN
Placozoan (T. adhaerens)		Placozoa	TriadP24577.1 (XP_002111489.1)	FHOD
Sponge (Amphimedon queenslandica)		Porifera	Aqu1.221683 (PAC:15720211)	DIAPH
Sponge (A. queenslandica)		Porifera	Aqu1.225685 (PAC:15724213)	GRID2IP
Sponge (A. queenslandica)		Porifera	Aqu1.221952+1.201856 (PAC:15720480+15700384)	DAAM (partial and inferred)
Sponge (A. queenslandica)		Porifera	Aqu1.227499 (PAC:15726027)	FMNL
Sponge (A. queenslandica)		Porifera	Aqu1.229339 (PAC:15727867)	MWHF
Sponge (A. queenslandica)		Porifera	Aqu1.222130 (PAC:15720658)	INF
Sponge (A. queenslandica)		Porifera	Aqu1.220931 (PAC:15719459)	INF
Sponge (A. queenslandica)		Porifera	Aqu1.228226 (PAC:15726754)	INF
Sponge (A. queenslandica)		Porifera	LOC105316931 (XP_011410562.1)	FMN (partial)
Sponge (A. queenslandica)		Porifera	Aqu1.225180 (PAC:15723708)	FHOD
Sponge (A. queenslandica)		Porifera	LOC100641843 (XP_003385749.1)	PHCF
