# Supplementary material for: Revisiting the Phylogeny of the Animal Formins: Two New Subtypes, Relationships with Multiple Wing Hairs Proteins, and a Lost Human Formin
Source: PLoS One. 2016 Oct 3;11(10):e0164067. doi: 10.1371/journal.pone.0164067 (PMC5047451; doi:10.1371/journal.pone.0164067)
Supplement: S1 Text — (TXT) [file pone.0164067.s002.txt]

S2 Text File. Multiple sequence alignments in interleaved format.

Sequence Alignment 1 for Fig 1, S1 Fig select metazoan FH2 domains
Sequence Alignment 2 for S2 Fig, bilaterian FH2 domains
Sequence Alignment 3 for Fig 3B, S3 Fig metazoan formin and MWH DID-DD sequences
Sequence Alignment 4 for Fig 4B, nematode and other complete bilaterian FH2 domains
Sequence Alignment 5 for S4 Fig, metazoan formin DIDs
Sequence Alignment 6, metazoan DAD and WH2-like domains


***************************************************************************************************


Sequence Alignment 1 for Fig 1, S1 Fig select metazoan FH2 domains
Alignment Report of 'Alignment7dNames.meg' -  ClustalW (Slow/Accurate, Gonnet) : Sunday, June 12, 2016 2:00 PM

Species (abbreviation, phylum): A. queenslandica (Aqu, porifera), T. adhaerens (Ta, placozoa), M. leidyi (Ml, ctenophora), N. vectensis (Nv, cnidaria), A. suum (As, nematoda), D. melanogaster (Dm, arthropoda), C. gigas (Cg, mollusca), C. teleta (Ct, annelida), C. sinensis (Cs, platyhelminthes), S. purpuratus (Sp, echinodermata), and M. domestica (Md, chordata) 

                            ---------+---------+---------+---------+---------+---------+---------+
                                     10        20        30        40        50        60        70
                            ---------+---------+---------+---------+---------+---------+---------+
Md DIAPH2                   QKKLYKPEVSMKRINWSK--IEPQE---------------------------------------------
Md DIAPH1                   PKKLYKPEVQLRRPNWSK--FVAED---------------------------------------------
Md DIAPH3                   PKKEFKPETTMKRLNWLK--IRPHE---------------------------------------------
Cg LOC105331485             QKKKYELGIQTKRINWNK--VQANK---------------------------------------------
Ct CAPTEDRAFT_225699        SKKKYNPEMQMKRANWNK--INVKN---------------------------------------------
Dm DIA                      PKKKWDVKNPMKRANWKA--IVPAK---------------------------------------------
Sp LOC592122                EKKKYNPQAPMKRANWSK--IQPRT---------------------------------------------
Cg LOC105340901             PKKKYEVKEQTKRINWEK--IPTNK---------------------------------------------
Nv NEMVEDRAFT_v1g171940     PKKKYKPEAQMKRANWTK--INNRN---------------------------------------------
Aqu 1.221683                EKKKYKLDVQTRRMNWNQ--IKKQQ---------------------------------------------
Ta TriadP60005_TriadP60004  PKKKYPRGVPMKRCNWTK--INPRN---------------------------------------------
Ml ML02953a                 LQAHPELEVSTKKLNWQS--IPIKN---------------------------------------------
As ASU_10581                KKAKREVDVPLKKIAWTSATIKPAH---------------------------------------------
Cs csin100125               PKKTYSVGVPMKKANWDQ--VSPDL---------------------------------------------
Cs csin109205               CVTPLSKTKLNKESVWVK--IEEGE---------------------------------------------
Md LOC100617300             HRRSESNHMSVKRLRWEQ--VE------------------------------------------------
Nv NEMVEDRAFT_v1g238741     VDGPDGGRMQLKRVNWEK--LSGV----------------------------------------------
Nv NEMVEDRAFT_v1g198008     GSLKRHFPVSCRRLSWEI--VSHSS---------------------------------------------
Aqu 1.225685                LGAQGQTPSKFKHVNWDK--LHGP----------------------------------------------
Cg LOC105334784             ---MSVHQVNVKRINWEK--LDAD----------------------------------------------
Ct CAPTEDRAFT_223619        PITSKEVGMSVKRINWEK--FDK-----------------------------------------------
Sp LOC580555                NNWSSEAKMSVKRLNWEK--LQ------------------------------------------------
Md DAAM1                    KKNIPQPTNALKSFNWSK--LPEN----------------------------------------------
Md DAAM2                    KKSIPQPSHPLKSFNWVK--LNEE----------------------------------------------
Sp LOC583322                KRDLPKPSNPLKSFNWSK--LPDL----------------------------------------------
Dm DAAM                     KKNVPQPTNPLKSFNWSK--LPDA----------------------------------------------
Ct CAPTEDRAFT_175180        KKNTPKSSQPLKSFNWAK--LPEN----------------------------------------------
Cg LOC105341767             FSNIPRPKHPMKSLNWSK--LSET----------------------------------------------
As ASU_01303                KKNVPKPNGPLKSINWTV--IPNE----------------------------------------------
Nv NEMVEDRAFT_v1g247373     NRKTPKPSNPLKSFNWSK--LPDS----------------------------------------------
Ml ML06741_ML06744          KTLTFGPTKPLKVFNWAK--LPDA----------------------------------------------
Aqu 1.221952_1.201856       PKKIPKTAAPLKAFNWEK--MGEAQ---------------------------------------------
Md FMNL2                    IKKPIKTKFRMPVFNWVA--LKPN----------------------------------------------
Md FMNL1                    AKKPIQTKFRMPVFNWVA--LKPN----------------------------------------------
Ct CAPTEDRAFT_171809        IKRKLATKYRLPILNWVA--MKPN----------------------------------------------
Cg LOC105326194             IKRKIQTKYRLPMLNWTP--LKPQ----------------------------------------------
Dm FRL                      IKRKVPTKYKLPTLNWIA--LKPN----------------------------------------------
Sp LOC577797                IKRKIRTKYRLPALNWVA--FKPN----------------------------------------------
Aqu 1.227499                GKRKIQTTHKLPVLNWVS--LPAT----------------------------------------------
As ASU_08696                IKKVYNTRNKLPLLNWCP--LKPN----------------------------------------------
As ASU_13825                PGENLQPRYLLHELQWQV--LNDE----------------------------------------------
Cs csin103265               IRPPIQTRFKLPLVNWTV--LRSQ----------------------------------------------
Nv NEMVEDRAFT_v1g208334     KRVRQSSRVRLPMLNWVP--VHN-----------------------------------------------
Ml ML131115a                ATLLKQPQVKLPLLHWNA--VR------------------------------------------------
Aqu 1.229339                LRKPYITNLPLPTLNWVP--LR------------------------------------------------
Sp LOC591753                NRNRLMSKHALPMLNWNT--IK------------------------------------------------
Ct CAPTEDRAFT_227846        LRQKVTPRVNLPMLNWTP--LH------------------------------------------------
Cg LOC105322386             EKVPFSPRAKLPYLYWTV--IG------------------------------------------------
Sp LOC100890634             RTFKVKSKVKMRPFHWNK--ISNL----------------------------------------------
Md LOC103097295             ATNSIPATERTKAFHWDI--VPHD----------------------------------------------
Cg LOC105340863             PQTNKSHSKKLRTLHWSK--LNKS----------------------------------------------
Nv NEMVEDRAFT_v1g58510      ----------------------------------------------------------------------
Aqu LOC100641843            RVPTKTPKQKMKPFHWAP--LPPM----------------------------------------------
Ml ML09832a                 FQPQIIPKVKVLPLHWQK--IPPI----------------------------------------------
Md FHOD1                    DGPILPPKRKTVKLFWRE--LKLGQGLKGRGR--------------------------------------
Md FHOD3                    GQPAFTKKKKTIRLFWNE--VRPFEWQCKNK---------------------------------------
Dm FHOS                     GNNTIKKNKKTVKLFWKE--VREDMIPQ------------------------------------------
Cg LOC105331928             PGANLKKVKKTIKLHWKT--VQPEAPHPS-----------------------------------------
Ct CAPTEDRAFT_176129        ALDLHGKTKRTVRLHWKE--GRDEFHTPSG----------------------------------------
Ta TriadP24577              LLSPDKSKTKLIRLHWEE--IRPIST--------------------------------------------
Nv NEMVEDRAFT_v1g212492     GNLSTLNKKKMVRLFWQE--VKNSPLIN------------------------------------------
Ml ML00084a                 SMPKVANKKDLVKVFWSK--VNLNKTTGLPPTIPAYAASK------------------------------
Aqu 1.225180                PGLPGKSKKEVKQLRWRK--QNIHVPST------------------------------------------
As ASU_09272                VSPAMQSKTSTLRLHWKP--AQADPPPVPAL---------------------------------------
Sp LOC587533                NTFPKSKKKKTVRLFWKE--TQPETMTLGRN---------------------------------------
Cs csin105116               PGTELPKSKKTIKLHWTE--WKPSQKDLKLIASVKPQDKTDSAVVAKGIGSRYFSSVANRTKDPKEKPKD
Md FMN2                     RKQAIEPCRPMKPLYWTR--IQLHNRRD------------------------------------------
Md FMN1                     RKPAIEPSCPMKPLYWTR--IQISGGSQ------------------------------------------
Sp LOC579678                TRPIIEPSVPMKPLYWNR--IQLHKLASQRGN--------------------------------------
Cg LOC105332220             LKPIIQTKSPMKPLFWQR--IQVHQIKSKS----------------------------------------
Nv NEMVEDRAFT_v1g91019      RKKIIKPDVPMKPLFWKR--IQLKKPQP------------------------------------------
Ct CAPTEDRAFT_203277_120894 SKCVIIPNSKMRPLFWER--LVL-----------------------------------------------
Cg LOC105320770             NKPLVRPTVRMKALDWNR--IILQRPGDEPDRN-------------------------------------
Ct CAPTEDRAFT_198682        RKSAIAPEVPMKPLFWKR--ICSHELPKASP---------------------------------------
Dm CAPU                     RKSAVNPPKPMRPLYWTR--IVTSAPPAPRPPSVANSTDSTENSGSSPDEPPAANGADAPPTAP------
Cg LOC105336275             TMWTPTPKHKMKTFNWTK--VPSHTI--------------------------------------------
Ta TriadP51547              RCTQVPQPITLKPIFWKK--IRIPCPSLSS----------------------------------------
Nv NEMVEDRAFT_v1g18746      ----------------------------------------------------------------------
Aqu LOC105316931            TLLRSPKGPSFKPLFWKK--VVP-----------------------------------------------
Cg LOC105346839             PISTPEPHCKLRHITWNK--IPNVA---------------------------------------------
Cg LOC105346870             APTSPKPKIKMKVVNWTK--VPPRTI--------------------------------------------
Ct CAPTEDRAFT_191656        SLSVPIPKTKMKTLNWTK--IPNNAL--------------------------------------------
As ASU_11056                PKSMPKEGTKLKQIQWTK--IPAEKVVDAGT---------------------------------------
Ml ML17997a                 PPESPGCFAPPQTLEWRA--IASET---------------------------------------------
Ml ML435812a                PPTVRKPAKKMRLVAWEK--IKVQELK-------------------------------------------
Nv NEMVEDRAFT_v1g151209     ----------------------------------------------------------------------
Aqu 1.220931                MARSYTPSKSMKKLNWQK--IPQHLA--------------------------------------------
Ta TriadT56670              TSSCTSRKMQWQPRYWIH--LPAVTK--------------------------------------------
Aqu 1.222130                IARAHKPAKQMKKVNWEK--LNRNTA--------------------------------------------
Aqu LOC105315748            KARQMKPSVKMKRVNWKK--VPEKVA--------------------------------------------
Ct CAPTEDRAFT_223320        NFIKRKPSQKMKHVQWSK--IPQAEA--------------------------------------------
Md INF2                     HRKVNPPTLRMKKLNWQK--LPSNVV--------------------------------------------
Md FHDC1                    GHGHLSKKKKMRNFFWKT--IPEEQV--------------------------------------------
Sp LOC579910                ASGPPKPKKKMRTVNWSK--IPPNKIMSQPNMTV------------------------------------
Dm FORM3                    QQDTPAPKAKMKTINWGK--IPHNKV--------------------------------------------
Sp LOC588660                AIPNVKPKSRMRTLNWVK--LPPRKVM-------------------------------------------
Cg LOC105346876             RPPLPPPSKKMKNVPWVK--IADETID-------------------------------------------
Cg LOC105327750             ----------MRTLQWSK--ISASKVM-------------------------------------------
Cs csin103680               QFSKARVSVTNLRHLWRQ--SGVSV---------------------------------------------
As ASU_01643                AAAIYKKTRATNTINWEA--VKPEVL--------------------------------------------

                            ---------+---------+---------+---------+---------+---------+---------+
                                     80        90        100       110       120       130       140
                            ---------+---------+---------+---------+---------+---------+---------+
Md DIAPH2                   IS-ENCFWLKVKED-----------------------------------------------------KFE
Md DIAPH1                   LS-QDCFWTKVKED-----------------------------------------------------RFE
Md DIAPH3                   MT-ENCFWLKANEN-----------------------------------------------------KYE
Cg LOC105331485             MD-KEAFWVNVHED-----------------------------------------------------KFE
Ct CAPTEDRAFT_225699        LA-KDSFWVNVDET-----------------------------------------------------KFE
Dm DIA                      MS-DKAFWVKCQED-----------------------------------------------------KLA
Sp LOC592122                LG-KHSLWVNAKED-----------------------------------------------------KLE
Cg LOC105340901             LK-EDSFWVKAEEA-----------------------------------------------------RFE
Nv NEMVEDRAFT_v1g171940     IT-DNCFWKKVNEE-----------------------------------------------------KLE
Aqu 1.221683                LS-LDSFWVKTNEE-----------------------------------------------------QFE
Ta TriadP60005_TriadP60004  IK-RNTFWAECKDY-----------------------------------------------------KYE
Ml ML02953a                 IQ-KTTFWAKTKEL-----------------------------------------------------ELE
As ASU_10581                IS-KDSFWAQTSEE-----------------------------------------------------KFA
Cs csin100125               LT-EDSVWVKLQED-----------------------------------------------------KLE
Cs csin109205               LL-SDTFVRKLHRRFRIKENTRMKNGGAVSEVTSIVTSTNLCKQLEGVQLTAGLDENTSITQRFHRIGSK
Md LOC100617300             NS-EGTIWGQLGED-------------------------------------------------SDYDKLN
Nv NEMVEDRAFT_v1g238741     GL-ENTVWAQLGRN----------------------------------------------------ERLD
Nv NEMVEDRAFT_v1g198008     LN-KETIWKRLSVE--------------------------------------------------------
Aqu 1.225685                TV-EGTIWRELSGL-------------------------------------------------------E
Cg LOC105334784             KV-ENTIWEQLGND-----------------------------------------------------DLD
Ct CAPTEDRAFT_223619        VQ-ENTVWAKIGDI----------------------------------------------------EELD
Sp LOC580555                DT-ENTVWSGLGDE---------------------------------------------------VGYFD
Md DAAM1                    KL-DGTIWNEIDDL-----------------------------------------------------KVF
Md DAAM2                    RI-SDTVWNEIDDL-----------------------------------------------------RVF
Sp LOC583322                KI-QGTIWQDLDDL-----------------------------------------------------KVI
Dm DAAM                     KL-QGTVWSELDES-----------------------------------------------------KLY
Ct CAPTEDRAFT_175180        KV-KETVWSDLDDT-----------------------------------------------------KLY
Cg LOC105341767             KL-SGTVWSRLDPS-----------------------------------------------------KLY
As ASU_01303                KI-AGTIWEKIDDE-----------------------------------------------------KLY
Nv NEMVEDRAFT_v1g247373     KI-KGTVWTDIDDT-----------------------------------------------------KVY
Ml ML06741_ML06744          KA-ANSIWKDVDEI--------------------------------------------------------
Aqu 1.221952_1.201856       IG-EDTIWADIDES-----------------------------------------------------DVY
Md FMNL2                    QI-NGTVFNEIDDE-----------------------------------------------------RIL
Md FMNL1                    QI-TGTVFTEINDE-----------------------------------------------------KVL
Ct CAPTEDRAFT_171809        QV-KGTVFSELDDE-----------------------------------------------------KLY
Cg LOC105326194             QV-KGTVFSDLDDD-----------------------------------------------------KLL
Dm FRL                      QV-RGTIFNELDDE-----------------------------------------------------KIF
Sp LOC577797                QI-GGTVFSELDDE-----------------------------------------------------KVM
Aqu 1.227499                QV-SGTIFNSIDDE-----------------------------------------------------KIL
As ASU_08696                QA-KDTVFNNLNDE-----------------------------------------------------QIM
As ASU_13825                QI-SRTVFETFNTQ-----------------------------------------------------AFM
Cs csin103265               QL-RGTVFVGMNDE-----------------------------------------------------EVL
Nv NEMVEDRAFT_v1g208334     GP-RQTFFDDTDED-----------------------------------------------------EIM
Ml ML131115a                RN-NGTYWNDMNMG-----------------------------------------------------DML
Aqu 1.229339                NT-NDTIFDGMDDN-----------------------------------------------------HVI
Sp LOC591753                TP-GNTIFKVLDDE-----------------------------------------------------NVY
Ct CAPTEDRAFT_227846        SV-KGSIFEAINDR-----------------------------------------------------EVL
Cg LOC105322386             DV-ENTMFKHLNYE-----------------------------------------------------RVL
Sp LOC100890634             MV-SSSIWKTARDL-------------------------------------------------------T
Md LOC103097295             KI-QKSIWATCDLQ-------------------------------------------------------K
Cg LOC105340863             QV-KSSFWKHASDR-------------------------------------------------------K
Nv NEMVEDRAFT_v1g58510      ----------------------------------------------------------------------
Aqu LOC100641843            NV-VKSCWMDLIKS-----------------------------------------------------DKT
Ml ML09832a                 SF-KKSVWGELVDV-------------------------------------------------------S
Md FHOD1                    FGPNPTLWASLEPV--------------------------------------------------------
Md FHOD3                    RC-REFLWSKLEPI--------------------------------------------------------
Dm FHOS                     VV-GKTIWDELPDA--------------------------------------------------------
Cg LOC105331928             TK-GETIWKDVINV--------------------------------------------------------
Ct CAPTEDRAFT_176129        RT-SDTIWKKIVRE-----------------------------------------------------IGS
Ta TriadP24577              NI-DATIWKSLSTI--------------------------------------------------------
Nv NEMVEDRAFT_v1g212492     GV-NKTIWGSIDQV--------------------------------------------------------
Ml ML00084a                 IE-TKSIWKERPEV--------------------------------------------------------
Aqu 1.225180                KK-YGSFWKGLETV--------------------------------------------------------
As ASU_09272                KN-KGSFWHKLDLP--------------------------------------------------------
Sp LOC587533                GM-KSTIWTQLDDV--------------------------------------------------------
Cs csin105116               LK-KSIIWSELVPI--------------------------------------------------------
Md FMN2                     SS-TSLIWEKIEEP--------------------------------------------------------
Md FMN1                     ST-TPTLWDSLEEP--------------------------------------------------------
Sp LOC579678                NL-EEAVWMDMKEP--------------------------------------------------------
Cg LOC105332220             KD-MRLVWEEIDEA--------------------------------------------------------
Nv NEMVEDRAFT_v1g91019      EP-YTTLWENLIEP--------------------------------------------------------
Ct CAPTEDRAFT_203277_120894 AN-SNTIWTEMNDI--------------------------------------------------------
Cg LOC105320770             PT-TSTIWHSMLEP--------------------------------------------------------
Ct CAPTEDRAFT_198682        EA-ADFLWEKLDEA--------------------------------------------------------
Dm CAPU                     PA-TKEIWTEIEET--------------------------------------------------------
Cg LOC105336275             SS-HENVWKEILDM-----------------------------------------------------QDH
Ta TriadP51547              QT-DRTVWQILPEI--------------------------------------------------------
Nv NEMVEDRAFT_v1g18746      ----------------------------------------------------------------------
Aqu LOC105316931            SS-NKTIWQQVSEQ-----------------------------------------------------QKH
Cg LOC105346839             FH-KESVWGDVLKM-----------------------------------------------------TDK
Cg LOC105346870             SS-FENVWKEVENL---------------------------------------------------PEAER
Ct CAPTEDRAFT_191656        SR-SKSVWSEIHTL-----------------------------------------------------NDP
As ASU_11056                EN-IRNVWMSSARL----------------------------------------------------PENE
Ml ML17997a                 TL-EHSVWARVNLC------------------------------------------------------QN
Ml ML435812a                RS-SGNLWETYANT----------------------------------------------------PLDL
Nv NEMVEDRAFT_v1g151209     ----------------------------------------------------------------------
Aqu 1.220931                TR-SGTLWEVSTNL---------------------------------------------------SLQPK
Ta TriadT56670              IH-PQSIWNLIQNK-------------------------------------------------------P
Aqu 1.222130                VK-TGTLWHHSASS--------------------------------------------------PDIAPK
Aqu LOC105315748            RD-SKALWHIEDSI----------------------------------------------------KFPF
Ct CAPTEDRAFT_223320        IE-NGTIWKDVLAM-----------------------------------------------------KDP
Md INF2                     RD-SHSMWASVSSL----------------------------------------------------SNET
Md FHDC1                    RG-KTNIWTIAERQ-----------------------------------------------------SQK
Sp LOC579910                GP-NRNIWRQISEH----------------------------------------------------GSSK
Dm FORM3                    LG-KQNIWSIVASN--------------------------------------------------HQDSPM
Sp LOC588660                HA-NNSIWSKVNKI-----------------------------------------------------ENG
Cg LOC105346876             RY-KGCLWALSAEM------------------------------------------------------KG
Cg LOC105327750             SG-KPNIWQSVGKR---------------------------------------------------LNGLA
Cs csin103680               NL-KGHMYQATVRA----------------------------------------------ALLYVCETWP
As ASU_01643                IA-KTTVWSDQSGT----------------------------------------------------DSDF

                            ---------+---------+---------+---------+---------+---------+---------+
                                     150       160       170       180       190       200       210
                            ---------+---------+---------+---------+---------+---------+---------+
Md DIAPH2                   NPDLFAKLALTFATQMKV--------------KKNIDVSEEKKVAPKKKVKELRILDGKTAQNLSIFLG-
Md DIAPH1                   DNELFAKLTLTFSAQTKT-----------SKAKKDQEGGEEKKSVQKKKVKELKVLDSKTAQNLSIFLG-
Md DIAPH3                   NTDLLCKLENTFCCQRKE---------------KKEEEDFAEKRTIKKRIKELKILDSKIAQNLSIFLG-
Cg LOC105331485             DQNLFEGLLENFAVATKE----------------KKKDMNQQEVEIKKKAKELKVLDPKSAQNLSILLG-
Ct CAPTEDRAFT_225699        NPVIFNGLIENFSSKAPK----------------KILSSENSEKKPAKKGKELRVLDPKSAQNLSILLG-
Dm DIA                      QDDFLAELAVKFSSKPVK---------------KEQKDAVDKPTTLTKKNVDLRVLDSKTAQNLAIMLGG
Sp LOC592122                KTEVLEQLAILFASKPGK----------KLGGGGGIEADVDGKTETKKKVKELKVLSAKEAQNLSIWLG-
Cg LOC105340901             DDFIFQSLVENFSVKKPV---------------KKDAQVEVANEKKGKKVKDLRVLDPKSAMNLSMLLG-
Nv NEMVEDRAFT_v1g171940     REDMLAELTRTFAAKSAP-------------KKLDNPDGEEKKSVAKKKAKELKVLDPKSAQNLSIFLG-
Aqu 1.221683                SLELFQDIEKTFGTGKAR-----------------GVEVSAGPKLKLPKIKELKVLDAKSAQNISLLLG-
Ta TriadP60005_TriadP60004  SNDLFASLTTNFATKRIE--------------AKKTTSEDVTDQPSKKRIKELRVLDGKSAQNLAILIG-
Ml ML02953a                 SQDLLESLSEEFAAKAAK-------------------ETGPALAVSKKRVKELKVIDPKASQNFGILLNS
As ASU_10581                NEKLFESLKLKFATSRQP----------LPVEPSEAKTTGTKGLPKKKVKVPLVINDDKMLQALAILQG-
Cs csin100125               SPELFESLTSQFSTKPTK-----------KLQSVDGDSGAGRAAQNAKKTKSLRYLDGKVAQNLSILLG-
Cs csin109205               RFGLKRHSLELFSTKVAQ-----------------------TLAIAMASIHREPSEIADDIINLRTSTN-
Md LOC100617300             DMVKYLDLELHFGTQKPA--------------------KPTLAPEPFKKKDVVEILSHKKAYNTSILIA-
Nv NEMVEDRAFT_v1g238741     NVIEFMELDQNFSTIQQT------------------------KEKEPKKPEKPQVLGPKKAYNISILLG-
Nv NEMVEDRAFT_v1g198008     EVVDPYELEMYFGAQATV----------------------PKPRHFKKITHRKTILEHKKILNISITLA-
Aqu 1.225685                EVLKYSELDDQFSSQTPK-----------------------RAANSTKSIDQLKVLDPRKAYNISILLG-
Cg LOC105334784             DVIKYLELENHFSVQNKK-------------------------TKVPEKRNEIYILNPKKAYNISILLG-
Ct CAPTEDRAFT_223619        DIVRYLELEQQFSTKQTK-----------------------VADSFKDRKSEEYIISPKKAYNISILLG-
Sp LOC580555                DVIKHLELEEKFSTVSKG------------KDGKPGKGGKLGLSTPRDRKNQIFVINHKKAHNTAILLG-
Md DAAM1                    KNLDLEDLERTFSAYQRQ-----QDFFINSNSKQKETDAIDDTLSSRHKVKELSVIDGRRAQNCNILLS-
Md DAAM2                    QVLDLEDLEKMFSAYQRH---------------QKEMGSTEDLYLTTRKVKELSVIDGRRAQNCIILLS-
Sp LOC583322                KVLDLREFDNTFSAYQKK----------GDETDGNRGDEITGGSTKSQKPKELALIDGRRAQNCTILLY-
Dm DAAM                     NNMELESIDKLFSAYQKN-----------GVSATDGSYEDLRVTGKAAKQKVLSVIDGRRAQNCTILLS-
Ct CAPTEDRAFT_175180        KNLDLDEFEKTFSAYQRP-----------------PEDSQENLKSTSAKSSELSVIDGRRAQNCTILLS-
Cg LOC105341767             KQLDLEDFEHTFSAYQKQ---------------QNNDGEDTEGSTKSKANKELSVIDGRRAQNCTILLS-
As ASU_01303                QQLDLAELSENFAMAKGT--------------VEEADSVSGTLRRKYRGGSSISVIEPRRAQNCTIMLS-
Nv NEMVEDRAFT_v1g247373     NEMDLEDFDRMFSAYQGK-----------------ENQGIKDFTDSAAKPKELSLIDSRRAQNCGILLT-
Ml ML06741_ML06744          EVSSLVSLHCWFQSSNVS-----------------------------WKATCQYNVSVRFSQNFTILLK-
Aqu 1.221952_1.201856       KEINVDDLEKTFKQMPRE-------------------RLGSLSAGRVDKLREKTFINNKRAQNCSILLT-
Md FMNL2                    EDLNVDEFEEIFKTKAQG---------------PAIDLTSSKQKITQKGSNKVTLLEANRAKNLAITLR-
Md FMNL1                    QELDMSDFEEQFKTKSQG---------------PSLDLNALKVKTTQKAPSKVTLIEANRAKNLAITLR-
Ct CAPTEDRAFT_171809        ETLDFNQFEEAFKLNTAG-----------SLGADDLETPTLNKRKMSRRPETISLLDNNRLRNVAITRR-
Cg LOC105326194             NVIDFFQFEEVFKLGAGL----------------IGTDDVKGETMKKKKAESVSLMEPNRLRNVAITRR-
Dm FRL                      KQIDFNEFEERFKIGIGG-------ALRNGSNGTEVDG-SLQSSKRFKRPDNVSLLEHTRLRNIAISRR-
Sp LOC577797                GDIDFDNFEETFKAQTQG---------------GGQTVTDGKAKLTLKKEKTTTLMDSNRLQNISIIRR-
Aqu 1.227499                NSLDFSSFEEKFKLVSGG-LSGTTVRTKGSPSSQAKGAVTSSLGGAAGRSLEASLLEPKRLQNVAIARR-
As ASU_08696                SKIDFSPLEDLFKIGVSR-------VLDTSDASSVGQHSPSSASSGMNSFRKNTILDTKRLQNIAITRR-
As ASU_13825                EKLDLSHFEPLLEDSTFL--------------------------------------TDEQLEKIADVRR-
Cs csin103265               NHIDTKRLEDLFKLSTQT------------VGTDSIDGLENGQNKPAKRLEKKSLVDTNRHRCIGVLLR-
Nv NEMVEDRAFT_v1g208334     GVLDFDDFDRKFELKHHM---------------MSEEIIARRETAAKRAAEMISVIDQKRARNLVIARR-
Ml ML131115a                DKLDLSQFEEQFKLKTKP-------------------TLSNVAKIIKRKVECLSLLDTNRARNAMIIQR-
Aqu 1.229339                EEIDFSEFETLFQVPRFK----------------------SKEVKTQPVKKQVELFDSKRTRGILFAKR-
Sp LOC591753                DELDFEDFENHFRLKEAS---------------ASTATMDKLRRIQEKEALKVRVVGDNRAKNLIIAQR-
Ct CAPTEDRAFT_227846        KELDFSQFEAEFQLPTRS---------------EDHQTKERRVKAITRYNNQIHFVEMNRAKNMIITKT-
Cg LOC105322386             QEIELFELEESFKIGQEQ------------------KQDCPKPLREKSRKSKIRFMEPSRAKNLSILQK-
Sp LOC100890634             DLIDTDVLEAMYSDKKKE----------------------TTEPAETSKRKLKSFLDPKVAQNLGIFLA-
Md LOC103097295             RKIDVTRLYDQFHTLNTP-----------------------VMLNNDLLGKQHLLLDHKVAHNFSIFLR-
Cg LOC105340863             NDINKDLIMEHFSIVEEN---------------------QPTKTAEQTFAGTKLLLDATRARNLGIILT-
Nv NEMVEDRAFT_v1g58510      ----------------------------------------------------------------------
Aqu LOC100641843            NSLDLPKLETMFCKTERN--------------------------------------EAQVAAKQGIFLA-
Ml ML09832a                 PMIDVVKLEEYFATKQSV----------------------KEVAKPAKNQEKQNYLDSKRSQNIGIFLH-
Md FHOD1                    -TLDTAKLEHLFETRAKE-------------------VMSNKK-AAEGRRTMTTVLDPKRSNAINIGLT-
Md FHOD3                    -KVDTSKLEHLFESKSKE-------------------LSVTKKTAADGKRQEIIVLDSKRSNAINIGLT-
Dm FHOS                     -NVDTQKLEHLFESRAKD--------------------LMTKKQQELNKSKEIIVLDHKRSNAINIAIT-
Cg LOC105331928             -KVDPDKLEHLFETRSSE------------------INKKDVRQET-TGKKEITVLDAKRSNAINIGLT-
Ct CAPTEDRAFT_176129        VQVDSNKLEHLFETKTTE---------------------LKTKKQE-GAKKEITVLDAKRSNTINIGLT-
Ta TriadP24577              -NIDKEELGRLFEAKARS--------------------PINKPSDSIQKKENIIVLDSKRSNGINIALV-
Nv NEMVEDRAFT_v1g212492     -DIDTKKLEHLFENKTST-------------------KIKQKLEEEKDKRKEIVVLDVKRSQQINIALT-
Ml ML00084a                 -KVDYDQLVTLFTKRKLE-------------------TRKSTDNEKPTAVKFIRVLEGNRSREVGIAMA-
Aqu 1.225180                -EVPQAKFLELFTQVEQI---------------------KKADSGELKKEKCITVLSNTRAQNIQIEVK-
As ASU_09272                -KIDTNKLAQLFEQKTKD--------------------VAPKKANGEHKPQVLQVLSLKRSQAINIGLT-
Sp LOC587533                -NIDSKKLEHLFEYRGKD-----------------LITKPNQKAMEANKKNFITVLDPKKSNAINIGLT-
Cs csin105116               -KLDADYLQECFENKSAE----------------------LKVKKQDAGLRKIEVLDVKRSNAINIGMK-
Md FMN2                     -SIDCHEFEELFSKTAVK---------------ERKKPISDTITK-TKTKQVVKLLSNKRSQAVGILMS-
Md FMN1                     DIQDPSEFEYLFSKDTIQ---------------QKKKPLSESFEKKTKVKKIVKLLDGKRSQTVGILIS-
Sp LOC579678                -DVTSEELELLFSKKLMK----------------KKKPLSDNYSK-PKVKQVAKLLDSKRSQAVGIFMS-
Cg LOC105332220             -TIDMDEVDKLFCKPPSE----------------ASQKASKTRAK-SPAKQVAKVLSPKRSQLVGILLS-
Nv NEMVEDRAFT_v1g91019      -DINTSEFAKCFSKVERK----------------KEGKLVSSNSM-SKLKQKFYPLSIVQSCLALLLFP-
Ct CAPTEDRAFT_203277_120894 -SFDTKEFESIFGRNDRD-----------AEPSSRARRNSIVHTQSASSKQVAKILEDSRSRAVGIRMR-
Cg LOC105320770             -KIDNEEVERLFRQQDGT------------TSNGVSLYSDVIAQRGKTKHQLVTILEREKSGRLAFTMK-
Ct CAPTEDRAFT_198682        -PFDVEEFGDLFCKAPVK-----------------KKVSTEKQVPRKKTKEVAKILDGKRSQAVGIFIS-
Dm CAPU                     PLDNIDEFTELFSRQAIA------------------PVSKPKELK-VKRAKSIKVLDPERSRNVGIIWR-
Cg LOC105336275             ISVKYEALEQLFCQKQIM-------------------KAKENEKKKVKPPSEILLLDTKRSMNVNIFLK-
Ta TriadP51547              -TVDDTELCILFPSRTKP------------------LSKTRKINRQPIKPSRAKYLDHKRSQSIGIFMK-
Nv NEMVEDRAFT_v1g18746      ----------------------------------------------------------------------
Aqu LOC105316931            VNFNEEVFQKLFQKKADP--------------------TVRRSRSLSPGRSPCRVLNDKRFQALQILMK-
Cg LOC105346839             IKVDYSELERLFADKERV-----SVKQELQVDQKKTLMKRLSSSNEAGQRFNVTLLDPKKSMNVNIFLK-
Cg LOC105346870             IAVDYETLEKLFCRKLIA---------------------KAQNKPKVKPPKEILLLDPKRSMNTNIFLK-
Ct CAPTEDRAFT_191656        VEVDYSVMETLFCRNTVA-------------------SKDKKKENQKEGPSEINLLDMKRSMNVNIFLK-
As ASU_11056                FHVDFEELECMFSCGGSL-----------------INETPSLERRSSRKNEQINLLCHKRSFNVSIFIK-
Ml ML17997a                 KINVRNIRNYFFEGNPNK--------------------------AKLRYISEEKAISLNLLLASVDSNS-
Ml ML435812a                KLIDFDQLEEMFAQPEKK-----------------ARNTDKKEEPKKKGPSLISLIDPKKSLGINLITK-
Nv NEMVEDRAFT_v1g151209     ----------------------------------------------------ITLLDPKRSLNLNIFLK-
Aqu 1.220931                VNIKFDELEELFARKGVM-----------------NQRSMDTTTPLKPSPSVVSLLDTKASLNVSIFLK-
Ta TriadT56670              LQSPLTNPDSVFNTQLNG--------------------KKKEITSGFKLNKAGSQFYHPIIFVTKIFLH-
Aqu 1.222130                IKVLTHEVEELFSRQEVV-------------KKKKGGDEPDGGAEGAKKQTVINLLDQKTSLNINIFLK-
Aqu LOC105315748            DVDIIKESVEKFFHNEFK-----------------------TITLEEKDGPKQVELDQQTQMNVSIILN-
Ct CAPTEDRAFT_223320        VDVDYDVIEKLFCKKTLV---------------EEKDTDDKSKLPATKKSSEIHLLKYQRGLTISIFLR-
Md INF2                     MEPDYSSIEQRFCFPITK-----------------PKEKE-AAP-VKKEPKEITFLDAKKSLNLNIFLK-
Md FHDC1                    YQIDTKTIEELFGQQEDT-------------KSFVSRRGGTLNASFKEAKEEVSVLDAKRCMNIGIFLK-
Sp LOC579910                IKPEFANIEELFCQQEKK------------------AKDAADGAKKKKKSAEINLLDGKRSLNVNIFLK-
Dm FORM3                    QDIDWNEMEGLFCLQTASAQGSPKLGRDGSQAAAGSNGCDTLDRKSKKESTEITLLDGKRSLNVNIFLK-
Sp LOC588660                FNTDWDTIEELFCQPNLM--------------KQKRKEGKEKEIQKKRDSQEINLLDSRRSLNINIFLK-
Cg LOC105346876             AAPDFGQLEAMFHQGEHQ----------------------------YEEVNEIVLLNSTTRQNINLFLS-
Cg LOC105327750             KEMDFNQMEDLFSISAPP-------------DNSEKVIGGNLSERRKREMTEINLLEGKRSLNINISLR-
Cs csin103680               VRAAELGRIQVFENRCLR-------------------------SIARMTAKKPRLLDNKRCLNVNIYLR-
As ASU_01643                SQYQRDFLERVFERAPPN----------GHRIVGAQRRTRRLSVDVKRGEVVVCGLTEKRALNLGIVLA-

                            ---------+---------+---------+---------+---------+---------+---------+
                                     220       230       240       250       260       270       280
                            ---------+---------+---------+---------+---------+---------+---------+
Md DIAPH2                   SYR------------MSYEDIK--NIILEVNEDM--LSESLIHNLVK-NLPEQKEL--------------
Md DIAPH1                   SFR------------MPYQEIK--TVILEVNETV--LTESMVQNLIK-QMPEPEQL--------------
Md DIAPH3                   SFR------------VPYEEIK--IMILEVDETQ--LAESMIQNLIK-HLPDQEQL--------------
Cg LOC105331485             SIK------------VPFSEIK--RRILEVDEEN--LNTAIIEQLLR-YMPEPEQM--------------
Ct CAPTEDRAFT_225699        SIK------------VPYDEIK--RRILEMDESH--LTVAMLEQLLK-YMPEADKM--------------
Dm DIA                      SLK-----------HLSYEQIK--ICLLRCDTDI--LSSNILQQLIQ-YLPPPEHL--------------
Sp LOC592122                SMR------------IPHEEIK--RRILEIDEEH--LNEGLVQSLLK-NMPEPETL--------------
Cg LOC105340901             SLK------------TPYKEIR--RRILEVDAEH--LTTGMLEQLIK-YLPEPEHI--------------
Nv NEMVEDRAFT_v1g171940     SLK------------SSHEEIK--SHILHCDQEK--LSESAIESLLK-YLPSPEQM--------------
Aqu 1.221683                NLR------------MPYKDVR--DLVLSVDD-K--ITEQMLEQLLK-YMPKKEEV--------------
Ta TriadP60005_TriadP60004  AVK------------MDYGQFK--HVILSVDESQ--LSLQTLQQLSK-YLPSAEQL--------------
Ml ML02953a                 SLK-----------GLSFEELR--ILILKCDDSS--LSPSVMESLLR-FLPSGEDM--------------
As ASU_10581                SCK------------LSLREWK--RCLLEVDEET--LDAGTMQQLRN-ALPPVEML--------------
Cs csin100125               SLK------------VPHEEIR--RRLLVLDETL--LTPHMVEQLIR-ALPEPSVI--------------
Cs csin109205               SCK----------ADNTLEANT--GREDLYDS-K--FPEMLLDTLIA-NLPPMDRI--------------
Md LOC100617300             HLK------------LSPPELR--QILMNMDSER--LEPSHLKQLLL-YAPDTEEE--------------
Nv NEMVEDRAFT_v1g238741     HLK------------KSAEEIK--EAIMQMDDSK--LNEAHLRQLLM-YAPDSTEVLHKVDNIMSMFCSK
Nv NEMVEDRAFT_v1g198008     HSK------------LSADDVK--KCLLSGTSD---LPSDVLEQLLR-FVPSPNEI--------------
Aqu 1.225685                HLR------------VSYDDVR--RAVFSCNTHL--LSIERLQQMEK-YAPDKKEC--------------
Cg LOC105334784             HLR------------LSVEDMK--QALYEMDEEI--LTPELLKQLVA-FAPSKSEM--------------
Ct CAPTEDRAFT_223619        HMK------------MPVADIK--QALLTMDDTK--LAPEMLKQILA-YIPDTNEL--------------
Sp LOC580555                HLR------------TPVEELK--KDILTMECRR--LSVAHIQQLAQ-YAPDTDEV--------------
Md DAAM1                    RLK------------LSNDEIK--RAILTMDEQE-DLPKDMLEQLLK-FVPEKSDI--------------
Md DAAM2                    KLK------------LSNEEIR--RAVLKMDEEE-DLAKDMLEQLLK-FIPEKSDV--------------
Sp LOC583322                NLK------------MTNADIH--RALLSMDSAE-SLPKDMVEQLLK-YVPTPEEI--------------
Dm DAAM                     KLK------------MSDMEIS--KAILSMDSNE-QLQLDMVEQLLK-FTPSAEER--------------
Ct CAPTEDRAFT_175180        KLR------------MSNAELV--KAIEKVDAEE-EIPKDMCEQLLR-YVPSPEEA--------------
Cg LOC105341767             KLK------------MTNQEVI--TAILTMDSKE-DLPKDMLEQLLK-FVPTSEET--------------
As ASU_01303                KLR------------LTNKQIT--RALLSMDQYG-ELPRDMLEQMLK-FIPTKEEI--------------
Nv NEMVEDRAFT_v1g247373     KLK------------LSDEEIT--KAILTIDEEE-ELSKDMVEQLLK-YVPTAAEK--------------
Ml ML06741_ML06744          KFK------------KTNEQLL--DIVMNCDKGD-EITLDMWEQLLR-YIPTKEEA--------------
Aqu 1.221952_1.201856       RLK------------MSDTEIR--HTVLTMDPTN-KLDKDMVEQLLK-YVPTKEEI--------------
Md FMNL2                    KAG------------KTADEIC--KAIHIFDLKT--LPVDFVECLMR-FLPTENEV--------------
Md FMNL1                    KGN------------LSTDRIC--EAIETYDLQA--LSLDFLELLTR-FLPTEYEL--------------
Ct CAPTEDRAFT_171809        KIE------------LQDDDVV--KAINSLNLQT--LSLERVEILQR-VMPNEQEV--------------
Cg LOC105326194             KLV------------LNNDEVC--RAINFIDLKT--LSLDMTDILLT-ILPNEAEM--------------
Dm FRL                      KLG------------MPIDDVI--AAIHSLDLKK--LSLENVELLQK-MVPTDAEV--------------
Sp LOC577797                KIE------------LTTEQII--EAIKRTNLAA--LPIDAVEQLHR-CCPKDEEK--------------
Aqu 1.227499                KVS------------APTDTIK--QQIYGMDLEL--FSVEMAEILIK-VLPNDDEV--------------
As ASU_08696                KLA------------LPASAIM--AAVHRMDLEA--LPPESVDILLK-IAPTQDEM--------------
As ASU_13825                QIH------------LQTFEIM--FAVHRLDLAV--LSADNVDLVAS-IAPSAVDI--------------
Cs csin103265               FLE------------SEKYTRE--RLWSDITRLE--LSQDVADRIYH-QLPTQDEV--------------
Nv NEMVEDRAFT_v1g208334     RIQ------------HDTERIK--ELVSHCDLAE--LPSEHAELLLK-FVPTKEEL--------------
Ml ML131115a                RVA------------LQPSDVA--RCVEQTDLGD--LPLWAVELLHG-CVPSREET--------------
Aqu 1.229339                RVR------------KEPEVIS--EMISNVDLDG--LITEHCELLIS-IVPQESER--------------
Sp LOC591753                RIG------------LAPKDIR--GFVDRCDTTG--VPGEYAEILLN-FVPTKEEL--------------
Ct CAPTEDRAFT_227846        SIAKGVQQRLFWEDPLSARDIK--DAIEKCDLDI--LPGEYAELLLK-YIPTKEEV--------------
Cg LOC105322386             KIG------------RSPLVIK--EYIEEYDVDA--LLSDNAELLLK-FIPTETEM--------------
Sp LOC100890634             GFK------------MDAEELKYRLTILSEQDGG--LDPEHINVIRR-YHPTTEDV--------------
Md LOC103097295             HFH------------FKPKELQGRLYVLQEETGG--LAYEHIITLRR-YVPTIKDI--------------
Cg LOC105340863             GLK------------AEGARHIREVINSVTEDEF--FPAEKLTTIRR-YQPTSDDI--------------
Nv NEMVEDRAFT_v1g58510      ----------------------------------------------R-FLPTPEEQ--------------
Aqu LOC100641843            GFQ-------------IHNDTI--ERELNKIEGG--LETEHIVALKR-FQPSVEDK--------------
Ml ML09832a                 GTS-------------IQPECI--GELVARIKNG--ENMDDIISLKK-FSPTADDI--------------
Md FHOD1                    ALP-------------PVHVIK--AALLGFDEFA--VSKDGIEKLLM-MMPTEEEK--------------
Md FHOD3                    VLP-------------PPRTIK--IAILNFDEYA--LNKEGIEKILT-MIPTEEEK--------------
Dm FHOS                     KLP-------------PPRAIK--TAILKMDATV--VTREGIDKLLN-MLPTDEER--------------
Cg LOC105331928             VLP-------------PPRTIK--AAILKMDNAI--MNREGIEKILTGMIPTAEEK--------------
Ct CAPTEDRAFT_176129        VLP-------------PARTIK--MAILKMDSSI--MNREGIEKILSTMIPSEEEK--------------
Ta TriadP24577              KLP-------------PVNTIK--SAILKMDNEC--INREGIERLLS-LIPTTEEI--------------
Nv NEMVEDRAFT_v1g212492     KLP-------------PIRTLK--QAIISMDSTV--IDREGVDKLLQ-MQPLPEEK--------------
Ml ML00084a                 KLP-------------AARHIK--QAILNMDPSH--ITRESIASLVK-LIPSDEEK--------------
Aqu 1.225180                RLP-------------AARHIR--NAILNMDKMF--FNKEMIEKLLK-LMPTEEER--------------
As ASU_09272                KLP-------------PINVIP--TAIMKFDSLV--LNKEGIEKILSTMMPSPAEI--------------
Sp LOC587533                VLP-------------QPRSIK--QAILNMDSMV--MNKEGVEKLLS-MVPSEEEV--------------
Cs csin105116               VLP-------------PPRAIS--TAILKMDPSI--INREGIEKLLTSMLPTPEEC--------------
Md FMN2                     SLH------------LDMKDIQ--HAVVNLDNSV--VDLETLQALYE-NRAQSDEL--------------
Md FMN1                     SLH------------LEMKDIQ--QAIFNVDDSV--VDLETLEALYE-NRAQKDEL--------------
Sp LOC579678                SLH------------VEMSDIR--HAVLNVDMSI--IDLENLQSLYE-MRPQADEI--------------
Cg LOC105332220             SLR------------VDVSDIE--HAILSCDSSC--IDMERLKAIYD-NRADDEEM--------------
Nv NEMVEDRAFT_v1g91019      SMD---------RINNHVKDVGV-EHCLVSDSCL--VIYIKRIGNHE-MRGTKEEL--------------
Ct CAPTEDRAFT_203277_120894 SLR------------CTLGDIK--EALYGVDFSK--VDLDALHSLRK-LYATPEEL--------------
Cg LOC105320770             ALP------------HPVSRLT--HAITSLEVSP--INTDRFAELME-LFGAGSDV--------------
Ct CAPTEDRAFT_198682        SAH------------ITSSDIE--SALLDFDPSI--LSVEVLQTLYE-QRASPAEL--------------
Dm CAPU                     SLH------------VPSSEIE--HAIYHIDTSV--VSLEALQHMSN-IQATEDEL--------------
Cg LOC105336275             QFK------------CSHSEII--SMIESGDMNT--IGSERLRGLQK-ILPETDEV--------------
Ta TriadP51547              TLR------------YSLAEIR--QAILNLNINI--LPEDLYQTLYR-LRPTLEEI--------------
Nv NEMVEDRAFT_v1g18746      ----------------------------------------------------------------------
Aqu LOC105316931            NIS-----------LDEVYKIM--ESCKNLKKCS--LDIDTLARVTN-MITS-NEL--------------
Cg LOC105346839             QFR------------KSIEVII--DLLRAGDPRA--FGVEKLKGLSK-VLPQTDEI--------------
Cg LOC105346870             QFK------------ESHSEIV--AMIKEGDIDK--IGPERLRGLQK-ILPVEDEV--------------
Ct CAPTEDRAFT_191656        QFK------------MSNEAVV--KALRCGDMSK--IESETLRGLLN-ILPEADEV--------------
As ASU_11056                QFK------------EGAAQVV--NYIREGRADL--IGLERLNSLIA-ILPDSEEI--------------
Ml ML17997a                 NRK------------AAVELIT--NALIDGDTTV--IPDSTLRRLSS-IIPRDPAL--------------
Ml ML435812a                NLR------------MPFPDIA--VAIEGCDTTK--LNNDQVTGLLK-ILPDKEDI--------------
Nv NEMVEDRAFT_v1g151209     QFK------------KSNEEII--STIVKGDSKV--FDVDVLKGFIK-LLPDNSEV--------------
Aqu 1.220931                QFK------------LDNTSIV--DIIKDGQYTK--ISIEQLNALAK-LLPSKTTV--------------
Ta TriadT56670              QLT--------TCYNSNTEDVL--QAIRYADRQQ--LPIRIFQRLQM-IMEELEPE--------------
Aqu 1.222130                QFK------------MPNAQLV--GYISDGDNSK--ISIDQLKALLK-LLPDKNLV--------------
Aqu LOC105315748            DFK-----------SISTILIC--EMIEVGLSHPQQKLAAHHFDTIE-KALTKKEA--------------
Ct CAPTEDRAFT_223320        QFK------------MSSEDII--SLIRNGQGSQ--LGADRLQALLK-ILPDEAET--------------
Md INF2                     QFK------------CPNEEIT--DMIRRGDRTR--FDVEVLKQLLK-LLPEKHEM--------------
Md FHDC1                    QFK------------KSPQSIV--EDIHQGNGEH--YGSETLREFLK-LLPESEEV--------------
Sp LOC579910                QFR------------MPNDAIM--TLIKEGNVEG-FGGVERLRGLMK-LLPEKDEL--------------
Dm FORM3                    QFR------------TSNDDII--QLIRQGAHEE--IGAERLRGLLK-IMPEVDEL--------------
Sp LOC588660                QFR------------TSNDVII--RLIADGHSNE--IGAEKLKSLLK-ILPENDEI--------------
Cg LOC105346876             RME------------IGPEKLI--ESLEKGNPEV--ISLPTLQYLMK-VLPDAEEI--------------
Cg LOC105327750             QFR------------MSNEEII--QLLREGPSEK--IGAEKLRGLLK-IMPYSDEI--------------
Cs csin103680               QFK------------SVSFSLI--DAIDNRWSTL--IGAERLRALVK-LLPSEPEV--------------
As ASU_01643                RFR-----------PDNAAELI--AKLESHETLE--LNIDYLSSLIK-HFPTTDEA----------CFCL

                            ---------+---------+---------+---------+---------+---------+---------+
                                     290       300       310       320       330       340       350
                            ---------+---------+---------+---------+---------+---------+---------+
Md DIAPH2                   -STLAQL------KNEYDDLCEPEQ---------------------------FGV------VMSS-VKML
Md DIAPH1                   -KMLSEL------KDEYDDLAESEQ---------------------------FGV------VMGA-VPRL
Md DIAPH3                   -NSLSKL------KNEYNNLCEPEQ---------------------------FAV------VMST-VKRL
Cg LOC105331485             -KQIASL------KDQYQDLADPEQ---------------------------FAV------EMSS-IKRI
Ct CAPTEDRAFT_225699        -KQLSGM------KDQYDTMAESEQ---------------------------FGV------VMSS-IRRI
Dm DIA                      -KRLQEI------KAKGEPLPPIEQ---------------------------FAA------TIGE-IKRL
Sp LOC592122                -KQVYAL------KDEFNDMNEAEQ---------------------------FCV------QVGS-IKGL
Cg LOC105340901             -KELGAL------KEEYDDLAEAEQ---------------------------FIA------TISD-IKRI
Nv NEMVEDRAFT_v1g171940     -EQLSNM------KDQISELSEPEQ---------------------------FAV------HISD-IKKL
Aqu 1.221683                -EQLSTF------RSKIQDLSEAEQ---------------------------FIV------VMSD-VKRL
Ta TriadP60005_TriadP60004  -GVLSEL------KSDYDNLNDMEQ---------------------------FAV------VMSS-IKRL
Ml ML02953a                 -ASLRLL------KDEHDELCTAEQ---------------------------FAF------MLAN-IPRI
As ASU_10581                -KKLKELA-----EKKLSEMPEGEQATCFCYQSSSSSFIAYASTYLMPPLSYFAA------TLAS-INAL
Cs csin100125               -TTITAA------KDEFNDLADPER---------------------------FVF------LVGQ-IRTL
Cs csin109205               -LKLSDC------PTEYNNLIESDQ---------------------------LVY------FLAPLRHRL
Md LOC100617300             -KRYQGY------RDTPSQLSEPDQ---------------------------FVL------QMLS-VPEY
Nv NEMVEDRAFT_v1g238741     LLKYKYF------ADDVSKMDIADI---------------------------FSF------EMSK-VPYY
Nv NEMVEDRAFT_v1g198008     -KALKRQE-----EVDPSALEGAEV---------------------------FCL------EVAKTVPAY
Aqu 1.225685                -SEYKEY------YEDMSKLGPADQ---------------------------FSC------INGP-PHQY
Cg LOC105334784             -ERFNSF------DGDLDELSKPDL---------------------------FAY------EMSR-VPGY
Ct CAPTEDRAFT_223619        -EKYDIY------SGQPEDLNKPDQ---------------------------FMY------EMSR-IPGF
Sp LOC580555                -DSLARY------AGQTSQLSEPDK---------------------------FAF------EISR-VPGF
Md DAAM1                    -DLLEEH------KHELDRMAKADR---------------------------FLF------EMSR-INHY
Md DAAM2                    -DLLEEH------KHEIDRMARADR---------------------------FLY------EMSR-IDHY
Sp LOC583322                -SLLKEH------EKEKDNMAKADR---------------------------FFF------EMSK-IDHY
Dm DAAM                     -ALLDEH------SEDIESLARADR---------------------------FLY------EISK-IPHY
Ct CAPTEDRAFT_175180        -QMLSEH------AHEMEQMARADR---------------------------FLF------EMTR-ISHY
Cg LOC105341767             -QMLMEY------SKEIDSMARADR---------------------------FLY------EASR-INHY
As ASU_01303                -SQLRETVER---FRTPSVLAIADR---------------------------FLY------EVSN-IPRY
Nv NEMVEDRAFT_v1g247373     -NLLNEN------NKEKDNFARADK---------------------------FLY------DMSR-IVHY
Ml ML06741_ML06744          -QMLTDLEND---EETMSSLDRADR---------------------------YFH------SAIS-IYHY
Aqu 1.221952_1.201856       -ETLREN------LSEFDSFSRADK---------------------------FML------EMSN-VPRY
Md FMNL2                    -KVLRLYERE---RKPLENLSDEDR---------------------------FMM------QFSK-IERL
Md FMNL1                    -SLIGRYEKE---QKPVEELSDEDR---------------------------FML------RFSR-IPRL
Ct CAPTEDRAFT_171809        -KAFKEYTRD---HKPVEVLSDEDK---------------------------FMM------SLMK-VERL
Cg LOC105326194             -KAYKQYEKE---RRPLDRLSDEDR---------------------------FML------QLSK-IERL
Dm FRL                      -KSYKEYIIE---RKDQQLLTEEDK---------------------------FML------QLSR-VERI
Sp LOC577797                -KVFQQYEKD---KKPINILTPEDR---------------------------LMI------QLCK-VDRL
Aqu 1.227499                -KKFQEYLKD---KKDPKLLPPDDK---------------------------FLF------DLYN-IERL
As ASU_08696                -ARFREYESD---RKNIADLSEEDQ---------------------------FLA------HLVK-IERL
As ASU_13825                -HRFKNYEM----SNSVSTLGENEQ---------------------------FIL------QLSK-IERM
Cs csin103265               -KTYLKYEFTD--QLNVDDLTDEDR---------------------------LLL------HLCK-IERL
Nv NEMVEDRAFT_v1g208334     -AGLSEH------ADEYDRLAEADQ---------------------------FMF------QMAQ-VERY
Ml ML131115a                -DKLISH------SNKLNEFGEAEL---------------------------FCF------HLSK-VNRY
Aqu 1.229339                -ETLAKN------ASDYETFGEAEQ---------------------------FLY------QLAK-IPRL
Sp LOC591753                -KKLANN------ADKYEEMGEAEQ---------------------------FMF------QMAR-VDRY
Ct CAPTEDRAFT_227846        -DLLARH------ARQYAQLGESEQ---------------------------FLF------HLAQ-IDRL
Cg LOC105322386             -RTIMEL------DFQLEDLDEAEQ---------------------------MLV------QLMS-IARL
Sp LOC100890634             -EAYGQY------RDKPQELEQTDQ---------------------------FML------QLCE-IPHL
Md LOC103097295             -EMYQSY------QGSPSELHLVDQ---------------------------FML------EMCK-IPHL
Cg LOC105340863             -ELFKLY------SDKKSTLDPVDR---------------------------FMC------ELCE-IEYI
Nv NEMVEDRAFT_v1g58510      -EMYKNIK-----LEDVPNLLHEDR---------------------------FML------KLCE-IPDL
Aqu LOC100641843            -EMYKNY------KGDKTSLQSTDQ---------------------------FLI------KLCN-IELL
Ml ML09832a                 -KVFSKIP-----ESTVETLDKADK---------------------------LMW------YMVN-TPYF
Md FHOD1                    -QKIQEAQL----ANPGIPLGPAEN---------------------------FLL------TLAS-IGGL
Md FHOD3                    -QKIQEAQM----ANPDLPLGSAEQ---------------------------FLL------TLSS-ISEL
Dm FHOS                     -GKIQEAQL----SNPELPLGSAEQ---------------------------FLL------TLAS-ISEL
Cg LOC105331928             -TNILEAQM----ANPDIPLGTAEQ---------------------------FLL------TLSS-ISEL
Ct CAPTEDRAFT_176129        -TRILEAQM----SNPDTPLGTAEQ---------------------------FLL------TLSS-ISEL
Ta TriadP24577              -SKIAEAVV----ENPGIPLATAEA---------------------------FLQ------TIST-IPEL
Nv NEMVEDRAFT_v1g212492     -MKIQEAQL----ANPDVPLGTAEQ---------------------------FLL------TMAS-LNEL
Ml ML00084a                 -NQITEAKL----ANPDIPLGKEED---------------------------FVY------TLSV-IPNI
Aqu 1.225180                -TQIQEKHA----ERPDLPLGIAED---------------------------FLY------TLSS-VSEL
As ASU_09272                -EAIEIKSA----EHPDMPLGQAEQ---------------------------FLL------KLSQ-IPCL
Sp LOC587533                -ARIQEAML----ANPDVPLGSAEQ---------------------------FLH------MLST-ISGL
Cs csin105116               -EAILKAKA----EQNGLPLGQAEQ---------------------------FLI------TLSE-ITFL
Md FMN2                     -EKIEKHGRSCKEKENAKSLDKPEQ---------------------------FLY------ELSL-IPNF
Md FMN1                     -IKIRKHYETSK-EEELKLLDKPEQ---------------------------FLY------ELAQ-IPNF
Sp LOC579678                -KIIKEHTK----KESAKPLDKPEQ---------------------------FLL------ELSE-IPDF
Cg LOC105332220             -KKLKKHVD----KNPDVMLDKPDQ---------------------------FLF------ELNQ-VPDF
Nv NEMVEDRAFT_v1g91019      -STIEQYLE----DNPDAILDRPEQ---------------------------FLL------DVSK-IVCY
Ct CAPTEDRAFT_203277_120894 -ELILRHQK----YNNQVPLDKPEQ---------------------------CLL------DISR-IDQF
Cg LOC105320770             -DKINAYVK----RKGPGNLDHPEY---------------------------LLY------ELSK-MEHF
Ct CAPTEDRAFT_198682        -SDLEAHLK----AKPDTTLDRPEQ---------------------------FLL------DLAR-IPNF
Dm CAPU                     -QRIKEA------AGGDIPLDHPEQ---------------------------FLL------DISL-ISMA
Cg LOC105336275             -NLVKGF------EGDKEKLGNAEK---------------------------FFS------VFIQ-LPAF
Ta TriadP51547              -NKIKQHMK----KSPQQPLDEPEE---------------------------FIM------KLSE-IPFL
Nv NEMVEDRAFT_v1g18746      ------------------TLDKPEE---------------------------FLH------QMHK-MDHF
Aqu LOC105316931            -KKLR--------SCPADCLEQPER---------------------------FLL------KLFA-IENF
Cg LOC105346839             -ELIQHY------DGSIGKLGEAEK---------------------------FYH------YLIQ-LPNF
Cg LOC105346870             -TMLKEF------DGDKEKLGNAEK---------------------------FYV------ELIQ-LQAF
Ct CAPTEDRAFT_191656        -ELIRNF------DGDETKLGNAEK---------------------------FFS------KLIS-LPSF
As ASU_11056                -EILRGF------TGDVMQLGPAEQ---------------------------FFL------NLLT-LTDY
Ml ML17997a                 MSALSEY------NGDLVALDMSEL---------------------------LLV------SISR-IPEF
Ml ML435812a                -KAMNGY------TGDAALLAEAER---------------------------FYH------TLLK-VPEY
Nv NEMVEDRAFT_v1g151209     -EMLKGF------NGDTKMLGSAEK---------------------------FLI------ELIA-VKSY
Aqu 1.220931                -ELLKSF------DGQRSLLGTPED---------------------------FFL------QLLQ-VKSY
Ta TriadT56670              -KKLTLR------LTNKLSLGYIDL---------------------------FLY------SVIN-IPSY
Aqu 1.222130                -DQLKSF------NGDKSLLGAGED---------------------------FFMRLIALKQLAN-QVIY
Aqu LOC105315748            -QTLSEF------DGEEESLGKSER---------------------------FIY------RISQ-IPWC
Ct CAPTEDRAFT_223320        -NLLKAN------SQDCSELGNAEK---------------------------FLI------KLIS-LPMH
Md INF2                     -ENLKSF------QEEKAKLASADQ---------------------------FYL------LLLN-VPSY
Md FHDC1                    -KKLKTF------SGDAAKLSLADS---------------------------FIY------LLIQ-VPNY
Sp LOC579910                -EMLKAF------KGDQTKLGAAEK---------------------------FYL------QLSQ-LPNY
Dm FORM3                    -DMLKGF------NGDKARLGNAEK---------------------------FLL------QLLE-VPNY
Sp LOC588660                -EMLRSF------DGDAAKLGQGEK---------------------------FLI------ALVE-VSHY
Cg LOC105346876             -RMLQKY------EGRRLQLGMPEQ---------------------------FVL------LLAD-IPDY
Cg LOC105327750             -ELLRSY------EGDREKLGSAEK---------------------------FML------CLMD-LPHY
Cs csin103680               -GTFRSF------SGDVETLDPAEK---------------------------FLI------ELVT-VSNY
As ASU_01643                CLLLAYFKK----LTSADDLKDAEL---------------------------FCY------LAVQ-HPNL

                            ---------+---------+---------+---------+---------+---------+---------+
                                     360       370       380       390       400       410       420
                            ---------+---------+---------+---------+---------+---------+---------+
Md DIAPH2                   RPRLHSILFKLTFEEHVNNIKPGIMAVTLACEETKKSES---FNRLLELVLLVGNYMNSGS---------
Md DIAPH1                   RPRLNAILFKLQFNEQVENIKPEIVSVTAACEEVRKSEN---FSSLLEITLLVGNFMNAGS---------
Md DIAPH3                   RPRLSAILFKLQFEEQVNSLKPDILAVSAACEEIKKSKS---FSKLLELVLLMGNYMNAGS---------
Cg LOC105331485             HPRLKSMLFKMSFPEMVQDIKPDLVAAKEALEEIKTSSK---FANVLELILLMGNILNTGS---------
Ct CAPTEDRAFT_225699        SPRLNSMVFKMNFSEMVSEIKPDIVAATAALEELQQSTK---FASMLQLILLMGNYMNSGS---------
Dm DIA                      SPRLHNLNFKLTYADMVQDIKPDIVAGTAACEEIRNSKK---FSKILELILLLGNYMNSGS---------
Sp LOC592122                QKRLQAILFKMKFPELITDIKPEIATVTKACEELKHSKS---FNKLLELILLFGNYMNSGS---------
Cg LOC105340901             KPRLQSILFKMTFSEVVDGIKPDLMAATVALEEIKTNTK---FARILELILLVGNYLNSGS---------
Nv NEMVEDRAFT_v1g171940     EQRLNCLLFRTRFPEEMSDTKPGVVNATAACREVKTSPK---FAKLLELILLMGNYMNTGS---------
Aqu 1.221683                EERLECMLFKVRFSEELEELKPMVNSVTQACREVKNSKK---FSQLLELVLLMGNYMNTGS---------
Ta TriadP60005_TriadP60004  GPRLNSMIFKMKFNEDIADIKPDIVNVSSACNEVKSSQG---FKRLLEMVLLIGNYMNAGS---------
Ml ML02953a                 EPRLQAMVFKKKFFEEAKEIKPDLTYVIAACEELKTSEK---FGKCLELILLIGNYMNSGS---------
As ASU_10581                PARLDSVIFMLRFNETLNDLKPGISAVIEACDEVRTSAG---FAMFLEMVLLVGNYMGHSS---------
Cs csin100125               IPRLNSILFKMHFDEKMEELKPEIVDADEALREIHSSKS---LRRILELVLLLGNYMNSGS---------
Cs csin109205               PAHLHAMKMLLQFDSTAEQVKAALHTACDCLAEIRNSIS---IPRLLSCALALVNALNAAGYEGLSTECA
Md LOC100617300             KTRLRSLYFKTTLQEKTEEIKGSYECVHQASLELKNSKK---LAKILEFVLAMGNYLNNGQ---------
Nv NEMVEDRAFT_v1g238741     NQRLKAMLFRAQFDDKCDEVKPDLEAVIDAAAELRTSDK---LQRVLELVLMTGNYMNKGN---------
Nv NEMVEDRAFT_v1g198008     EERIRTMLLKAQLQDRINHIKPYLTTVIEANKEIRNSTK---LSDYLQMVLTVGNFMN------------
Aqu 1.225685                LAINSQCRKTGQQDQALTYPHNDLNSIILASQELCENRK---LKKIFELVLSIGNYMN------------
Cg LOC105334784             EQRLKALLFKGNFNEKITEMKENLQHIRKASKELRHSRK---LAKLLELILAMGNYMNKGN---------
Ct CAPTEDRAFT_223619        DQRLKALLFRSNFAEKVEEVKDNLRCIRKAAQELQQSHK---LAKVLEIVLAMGNYMNKGN---------
Sp LOC580555                KLRLRALMLKAGFHEKVDELVGYLNMIQQASSELRQSQK---LAKALELVLAMGNYMNQGN---------
Md DAAM1                    QQRLQSLYFKKKFAERVAEVKPKVEAIRIGSEEVLKSTA---LRQLLEVVLAFGNYMNKG----------
Md DAAM2                    QQRLQALFFKKKFQERLAETKPKVEALLLASRELTRSRQ---LKRLLEVVLAIGNYMNKG----------
Sp LOC583322                EQRLKCLFFKKRFQEKIGEVKPKVEALLKASKEVGSSRK---LRKVLEIVLAFGNYMNRG----------
Dm DAAM                     EQRLKSLHYKKRFMLTINDLVPRITSVMEASREVARSRR---LRKLLELVLALGNYMNRG----------
Ct CAPTEDRAFT_175180        EQKLTAIYYKKKFSERMADAKPKVEAVLEASKEIQKSRR---LKRLLEIVLAFGNYMNKG----------
Cg LOC105341767             EGRLSALCFKKKFPEKMSDIRPKVEAIKGASSELMKSRN---LRQILEIILALGNFMNRG----------
As ASU_01303                EQRLQCLFIITSFKERLDDVATNIQVVSNASISVSNSKR---LRYLLRLILAVGNYLNYEK---------
Nv NEMVEDRAFT_v1g247373     EQRLKALFFKKKFPERMGDLKPKVQAVIMACKEVTRSKR---IRTLLEVILAFGNYMNRG----------
Ml ML06741_ML06744          EERIKAVNFKKKFDERIKNITPKIRALVKASTEVVKSNK---LKEMLTLLLGFGNYFNFG----------
Aqu 1.221952_1.201856       DKRLKALSFTKTFNDRITEIRPAIEDITSSCHELLMSDK---LRKLLEVILAFGNIMNRG----------
Md FMNL2                    MQKMTIMAFIGNFSESIQMLTPQLHAIIAASVSIKSSQK---LKKILEIILALGNYMNSS----------
Md FMNL1                    SERMATLAFLGNFPDTAQMLMPQLNAIIAASMSIKSSDK---LRNILEIVLAFGNYMNSS----------
Ct CAPTEDRAFT_171809        PQKLTIMSFIGNFFDTYHHLQPQLNAIIAASKSIRNSRK---MRKLLEIILAFGNYMNSA----------
Cg LOC105326194             SQKLHIMSFIGNFNENVHHLAPQVNAIIAASMSLRSSTK---VRKILEIILAIGNYMNSA----------
Dm FRL                      SSKLAIMNYMGNFVDSVHLISPQVQSIAGASTSLKQSRK---FKAVLEIVLAFGNYLNSN----------
Sp LOC577797                SQRLGCMIFMGNFTDTILSFTPQLNAITSASLSIKNSAR---IKKLLEVILAFGNYLNSS----------
Aqu 1.227499                KPRLQVIIFMGNLDDDLQLAAPQIDAVIAASKSVLNSEN---FKKIVEVILAFGNYINSS----------
As ASU_08696                EHKVKIMSFMGTFEESADLLEPQFVNLTAASKCVREATK---FHKVLEVMLAYGNYMNSG----------
As ASU_13825                EEKLHAMSHMSRFASRVGELNQQLNGLTAAAKLLHNSAE---FHNILQLLLTCGNLISGDF---------
Cs csin103265               GTRLEIILFMNSFEDTVATLTPKIAAVSSVSLALKQSER---FRAILELVLAFGNYINSS----------
Nv NEMVEDRAFT_v1g208334     EAKLGVMTFIGVFDENV-----------------------------------------------------
Ml ML131115a                DRKLGIMQFIGTFDEQYAKLSSQVTAVKEASHSITVSDR---LKKVLEIILALGNFMNSQ----------
Aqu 1.229339                EERLGVMSFMGGFDEILLQTQPRIDAVLNASLSIHRSSR---LKKVFEVILAFGNYMNSS----------
Sp LOC591753                ESKLRLMTFMGIYGELVVTLKPEIQAIVKACDSIVTSGK---LKKLLEIVLAFGNYMNSS----------
Ct CAPTEDRAFT_227846        PSRLSLMAFMGVFSEVLTTLVPKIESVRQSSLSVLSSAR---LRKVFEIILAYGNYMNTS----------
Cg LOC105322386             EDRLRLMIFMDSFPRVADTLLPPIADLMKKSTCLLRCTK---LQKIFEIILAVGNFING-----------
Sp LOC100890634             KTRLDILLIVNEFPLQYEHLAPTIEHVLDSLDVLCNSVR---FVSVLEYVLAVGNFINSGC---------
Md LOC103097295             GQRLELLLMIREFPGYVKDLQPLLNQKIQACQQLKASQM---FVAILEYLLAIGNYLNEKA---------
Cg LOC105340863             GTRLDLILLLWDFPRQLRCTHESLEELSQACSDLKTNTY---LVQLMEYILAVGNVMN------------
Nv NEMVEDRAFT_v1g58510      DKRLDLLLVIMEFPCQYDDLAPAVKGLLEACHELYCSKK---FPVVLEYILAIGNYINGGT---------
Aqu LOC100641843            DTRLDLLFTITEFPAEFDSFRPILTLACSACKVLNESKS---FISVMEYVLAMGNYINANT---------
Ml ML09832a                 TQRLNIIEVTVSIPDDIDDIKKMVDNILEVCRVLLNSNS---FLRFLEKILTIGNMMNAA----------
Md FHOD1                    AARLQLWAFKLDYDTMEREIAEPLFDLKQGMEQLAQNPT---FRCILATLLAVGNFLN------------
Md FHOD3                    SARLQLWAFKMDYEVIEKEVAEPLLDLKEGIDQLENNKT---LGFILSTLLAIGNFLN------------
Dm FHOS                     EARLKLWAFRLDFDNSEKEIAEPLMDLKQGIEILRQNRT---FRSILSTLLSVGIFLN------------
Cg LOC105331928             HARLSLWLFKLDYETIESEISEPLCDLKKGVDELKKNKT---FKCILSVILTIGNFLN------------
Ct CAPTEDRAFT_176129        RARLSLWAFKLDYDGLEAEVAEPLSDLKQGMEDLRRNRT---FKYILAMLLSVGNFLN------------
Ta TriadP24577              EARLRLWAFKIDYGIIEKGAAEALMDLKQGLKQLQESET---FKYTLSTILTVGNTLN------------
Nv NEMVEDRAFT_v1g212492     APRLHLWAFKLDYEMLEKEVAEPLMDLKEALEELNKNNT---FKHILATLLAIGNFLN------------
Ml ML00084a                 RCRLNIWAFMIDFDAMEDEVADYLMDLKECCSELQSCKT---LHLIISYLLEIGNFLR------------
Aqu 1.225180                EARLSLWKFEYAFQSSEEEIAESLMDLKGAVEEIRTSNT---LKLVVGALLSIGNVLN------------
As ASU_09272                LERLRLWAFTLDYKNCEKDIAEPLMDLQLAMKEIEESKT---FRTAMGMLLTIGNTLN------------
Sp LOC587533                EARLNLWLFKMDYDNMEEEVAEPMADLKKGIEDLRASKT---FKKILSTLLAIGNFLN------------
Cs csin105116               KPRLELWLFKLDYESTEKEVADPLADLKQGINEVVQCKT---LRYVISTLLSIGNFLN------------
Md FMN2                     SERVFCILFQSTFSESICSIRRKLELLQKLCETLKNGSG---VMQVLGLVLAFGNYMNGGN---------
Md FMN1                     AERAQCIIFRSVFSEGITSVHRKVEIITRASKGLLDMKS---VKDILALILAFGNYMNGGN---------
Sp LOC579678                ANRVFCITFQSTFEENLVAVKSRLTIIWDICEHLRNGSS---VKQFLALVLAVGNYMNGGN---------
Cg LOC105332220             AERIFCLLFQESFQESISVIDNKLNNLKMTSEMLNNGKS---VRDILGIVLAIGNYMNGGN---------
Nv NEMVEDRAFT_v1g91019      EERLACLIARTTVRDGLEEIGQMLTNFRLVCEELQKGKN---VHNIMGLILAFGNFMNGGN---------
Ct CAPTEDRAFT_203277_120894 PERVDCLVFRKHFNEQLGNFHKQLQAVSEACHVIKHNTS---LTKVLGFILSFGNYMNGGT---------
Cg LOC105320770             RERVDFLRFRYRAQWQLFEMDQQLRELHTACDEITNSLS---LKNLLETLLAVGNYLNGSS---------
Ct CAPTEDRAFT_198682        AERCFCLIFHSSFDESLTIVENSLNNIRLLCQMLMSSDS---VQKVLSLILALGNYMNGGT---------
Dm CAPU                     SERISCIVFQAEFEESVTLLFRKLETVSQLSQQLIESED---LKLVFSIILTLGNYMNGGN---------
Cg LOC105336275             KIRIDGLVLKDEFRLTMDSLLPNITAFVSACQHLLENES---FKVFLRYVLHAGNFMNAGG---------
Ta TriadP51547              NERLAYICYATSFDDNLTMIKEMLKLCQSVCKELRESLG---LRKLLSVVRTIGNRMNLGN---------
Nv NEMVEDRAFT_v1g18746      NERLECWLYKDKFTETIHDIDRRLNVINDANCLIRTDTE---VHFVLSIVLALGNYMNGST---------
Aqu LOC105316931            YEKVTCLQHHSHFQENFQPLRQQIHTLDSAYKLLCRPHDK--LCQVLALVLLLGNKMNADS---------
Cg LOC105346839             QFRIEAMILKGDFNAQLGAIRPNFQVLHTLCRRLFDNHS---LKTFLRYVLHTGNFLNKGS---------
Cg LOC105346870             DTRINGLVLKDEFKQDVSAIRPNIESVVNACQHLLHNES---FEMFLRYVLETGNFMNAGG---------
Ct CAPTEDRAFT_191656        RMRIEGLLLRSEFKVRFDTIDPEIQVIIRVCEDLLSEPS---LREFLKIVLVMGNFMNNSS---------
As ASU_11056                KLKLECLILKLELDSAFDTLLPQIDIIITASNEIKQSVF---LPKVFCMLVQIGNFLNANG---------
Ml ML17997a                 ETRLKCMLGTIDIPKALESLEGCENHYSSVIKSLLDLNCP--FFDLLKLVLDIGNTLN------------
Ml ML435812a                ALRLDCMKFSYEFKPQTDVLGKRITNCLKAGNAILESTE---VKELLHIMLVVGNFINTGG---------
Nv NEMVEDRAFT_v1g151209     ELRINAMLQKAELDINLQTLKPNIECMKKAIEEILNSET---LPEVLQLILIIGNFMNSGG---------
Aqu 1.220931                TLRIEAMKVRLEYSERQTELKQVINTLRMAISEVLDSSS---IRDICYVALVTGNVINAGG---------
Ta TriadT56670              LNRIKYIIAVEECANYFEKWKSALSSYIKIIEDLLESQS---LVEFMEVVLLQINFLVLLI---------
Aqu 1.222130                PVRIEAMQIKLEFADKLHDIKPSIELLTLGVQGKGKREREDALRDICYVALITGNIINGGG---------
Aqu LOC105315748            LFRVKVMKFQLTFDESIQHLSQLLDLIKLGLDELVKSES---LREVFFTILLIGNIINGNN---------
Ct CAPTEDRAFT_223320        KPRIEGLLLELKLKSTSEEFLPNLQAIRHAGEALLSNQS---LLEFLRFVLHAGNFVNAGS---------
Md INF2                     QLRIECMLLCEETVIILDMIKPKAEVIRKACESLLTSQR---LPIFCQLILKIGNFLNYGS---------
Md FHDC1                    SLRIEAMVLKKEFLPSCSSLWDDMSTLRMATKELMSCEE---LHSILHLVLQAGNIMNAGG---------
Sp LOC579910                ELRIEGMMMKEEHAAAIAYLSPAINITAQASQDILESKM---LEEFLALILVTGNYINAGG---------
Dm FORM3                    KLRIESMLLKEEFAANVAYLEPCINSMLYAGDDLLNNKT---LQEVLYMVVVAGNFLNSGG---------
Sp LOC588660                KLRVESMLLREEFTSNMDYLMPSIESIIEASKELLKSTS---LKDILHLVLLTGNFLNAGG---------
Cg LOC105346876             LVLIEGHLTKAESTASLDKLKVSLNSLTNVCKAVLENQQ---FKQFLHFLLCAGNFLNYGS---------
Cg LOC105327750             RIRIEGMLIKEEFTNDMEWVRPAIEAVITSAKDIKGNTN---LHEVLYLVLLAGNYLNAAN---------
Cs csin103680               KQKIDHMLLREEFHSCSHWFGPALDKLLETVKALITSET---LCGLLHLVLDLGNFLNEGK---------
As ASU_01643                KLRIELRILSETIATDLCRQSSFARALLDASEAVHDHKA---VNLFLHRCLQYGNFLNQSS---------

                            ---------+---------+---------+---------+---------+---------+---------+
                                     430       440       450       460       470       480       490
                            ---------+---------+---------+---------+---------+---------+---------+
Md DIAPH2                   -RNAQSLGFNINF-LCKIRDTKS--SDQKTTLLHFLAEICEEKY------------RDILKFP-DELAHV
Md DIAPH1                   -RNAGAFGFNISF-LCKLRDTKS--TDQKMTLLHFLAELCENNY------------PDVLKFP-DELTHV
Md DIAPH3                   -RNAQTFGFNLSS-LCKLKDTKS--ADQKTTLLHFLAEVCEEKY------------PDILNFV-DDLEHL
Cg LOC105331485             -RNAQSIGFDISF-LPKLQNTRA--ADGKTTLVHYLAQVVEEKH------------PDLLQFT-EELSYV
Ct CAPTEDRAFT_225699        -RNAQSIGFELSF-ITKLENTKS--HDGKRTLVHFLADTVEENH------------KNLVNFT-DELLHI
Dm DIA                      -KNEAAFGFEISY-LTKLSNTKD--ADNKQTLLHYLADLVEKKF------------PDALNFY-DDLSHV
Sp LOC592122                -RNAGSLGFDLNF-LTKLRGTKS--VDNKINFLHFLADQVQTIY------------PEIADFP-ETITHA
Cg LOC105340901             -RNAQSLGFDISF-LSKLKNTKT--QDNKSTLVHFLVSIIEEKY------------PDLVQFQ-DDFTYL
Nv NEMVEDRAFT_v1g171940     -RNEGTIGFEISY-LTKLSSTKS--VDGQRNLLHFIADAVENKY-----------SSEIAGFE-NELGHV
Aqu 1.221683                -RNAQSFGFDLSY-LTKLGGTKS--ADMTTTLLHFLANTVELRY------------PHLVDFV-AELRNV
Ta TriadP60005_TriadP60004  -RNEQSYGFELNF-LTKLSNTKS--TDNKMTLLHFITKIAEEKY------------PDIFAFQ-SELVHV
Ml ML02953a                 -RNAESYGFKLNF-LTKLQNTKA--HDNRSNMLHFLANLLENRY------------PQWVNFK-DDLRNL
As ASU_10581                KTYKDTFAFEMSV-LTKLTDTKD--VDNNETLLHHLVLQMGQQA-----------NGAYVQFPIDDFMHI
Cs csin100125               -RNAQSLGFQISF-LTKLDATKD--VSNQLTLLHFVVNYFNKTY-----------PELAKGFV-DDFSHL
Cs csin109205               TNRRPLVGFQVRN-LVRLIDTKD--SSNTRSLIDYVVELMEINF-----------GKSVHQWP-KELTYL
Md LOC100617300             PKTNKTTGFKINF-LTELNSTKT--VDGKSTFLHILAKSLSQHF------------PELLGFA-KDLPTV
Nv NEMVEDRAFT_v1g238741     TRIAGAQAFKISY-LTKLNTTKT--TDNKSTLLNFLVQKIEERC------------PELLDVK-DDLRTV
Nv NEMVEDRAFT_v1g198008     --GSQTAGFRVAF-LTKLVFIKST-PDKNVSFLDYITRQIIRKN------------PELALLT-DELLHV
Aqu 1.225685                -VGYKAEGFRIHF-ISKLKDHKT--NDGKSTLLHFLVKTIINKY------------PLVQDFP-TDLKTV
Cg LOC105334784             QRVGEAIGFKISF-LSQLDITKT--KDNKTTFIHVLADAVVTRF------------PDVLAVG-EELGTV
Ct CAPTEDRAFT_223619        TRVGQAAGFRISF-LAQLELTKT--SDGKASFLHVLAEAVSTKF------------PECVHLT-DELPTV
Sp LOC580555                QRVAGATGFKISF-LNELDTTKT--SDNKATFLHVVAKAVHSNV------------PEVINFR-DEIPSV
Md DAAM1                    -QRGNAFGFKLSS-LNKIADTKSS-IDKNITLLHYLITIVEKKY------------PKVLNLN-EELRDI
Md DAAM2                    -QRGGAYGFRVSS-LNKIADTKSS-IDRNISLLHYLIMILEKNF------------PDILNIP-AELQHL
Sp LOC583322                -ARGNASGFKISS-LNKIMDTKSS-SNRNVTLLHYLIEMLEKKF------------PDVVKLE-DEMPHV
Dm DAAM                     -ARGNASGFRLAS-LNRLADTKSS-AAKGTTLLHYLVQVIERKF------------KDLLKLE-DDIPHV
Ct CAPTEDRAFT_175180        -HRGNAFGFRLNS-LNKIVDTKSS-LDRKVTLLHYLSDVVEKKF------------PDLTKLS-HDIQHV
Cg LOC105341767             -QRGNASGFRISS-LANLIDTKSS-TSKHVTLLHYLVDLIEKKF------------RSVQKVD-GELSNV
As ASU_01303                -RNGNAFGFTLDS-LRLLTDVRNS-LRSDRNLLHYIIQIADSKF------------PEILRLK-RDFGGV
Nv NEMVEDRAFT_v1g247373     -ARGNATGFKLAS-LNRIVDTKSS-ANSRITLLNYLVTVLEKSY------------PDVLKLE-EDLANV
Ml ML06741_ML06744          -KRGNAMGFKLET-LTKICDTKS--ADNQLTLLVYIVETVEMIF------------PDLDSFA-EELSHV
Aqu 1.221952_1.201856       -LRGNAFGFKLSS-LNRIIDTKST-TDNEMTLLHYLVQMLEAKF------------PDVLTLE-TDLPHI
Md FMNL2                    -KRGAVYGFKLQS-LDLLLDTKS--TDRKQTLLHYISNVVREKY------------HQVSLFY-NELHYV
Md FMNL1                    -KRGAAYGFRLQS-LDALLEMKS--TDRKQTLLHYLVKVIGEKY------------PKLTCFH-ADLHFL
Ct CAPTEDRAFT_171809        -KRGGVYGFRLQS-LDMLLDAKS--SDKKMTLLHFIVQTVQTKF------------PELMNFD-KELGFV
Cg LOC105326194             -KRGAVYGFKLQS-LDMLTDTKS--KDKNVTLMHFLVQTVQAKF------------PEIVNFD-SELRFL
Dm FRL                      -KRGPAYGFKLQS-LDTLIDTKS--TDKRSSLLHYIVATIRAKF------------PELLNFE-SELYGT
Sp LOC577797                -KRGAAYGFKLQT-LDTVLDTKS--ADRKITLLHYIVGTIHQKF------------PDVASFH-DDLQYI
Aqu 1.227499                -KRGGVYGFKFQS-FDILTEFRSP-ADKKFTLLHFVADVLRSQY------------PHSLDAI-NELAYL
As ASU_08696                -RKGAVYGFKISS-LDTLSGLKSS-VERSLSLLHIIADSIAHSF------------PELLNFG-EQLKFA
As ASU_13825                -NAQIIKGFRTSC-LLEMCSFKFP-PPSESTLISILAECILKHF------------PELEKFM-EHIPII
Cs csin103265               -RRGIAYGFRLQS-LDVLIDTKS--VDKSWTLLHYMVDTIQTRF------------PALITFY-ESFGDI
Nv NEMVEDRAFT_v1g208334     ----------------------------------------------------------------------
Ml ML131115a                -RKGLAVGFKIQS-LSKIAETHS--GDYKFTLLHYIVNTIHNNM------------PELAGFT-MEFEHL
Aqu 1.229339                -KRGTATGFKLAS-LERLLDTNS--TDKKQNLLHYITHVVEKVY------------PNLLLFY-EDLTIG
Sp LOC591753                -KRGPAIGFKLES-LQRLTFVKS--TDRSHNFLHYLVEAVNRCY------------PDIKDWY-NDLQFD
Ct CAPTEDRAFT_227846        -KRGYVYGFKLES-LSKLKDVKS--LNREKTFIHHLVELIASKY------------LNLSDFY-DDINIT
Cg LOC105322386             -NRKQACGFRVSS-LPLLEQIRS--GDRSLNLLEYIAELVVRHY------------YDVHDWY-DDLDIL
Sp LOC100890634             -SKGIAMGFKLGT-LPKLAECRA--RDKNFTLLKYLVQQIHKHE------------PDLLGFI-EELQPI
Md LOC103097295             -GKEKARGFRLSS-LSKLSLLRG--KEKKFTLVHALAEQILLHQ------------PHLAKFP-QELTEF
Cg LOC105340863             -SSHKTHGFPLTS-LRMFMDMRG--KTTDFTFSHFLVVMLEEKD------------PEIIKWT-GTMDSV
Nv NEMVEDRAFT_v1g58510      -NRGGAYGLRLTS-LPK                                                     
Aqu LOC100641843            -KKGGAYGFKLSS-LTKLIEFKA--QDSKHTLLHYLVELLHEND------------TELLSFH-EEMDCI
Ml ML09832a                 -IKKTSPGFKLSSTLPKLATIKS--QDKSVSLLDFIVEQAVLLD------------GDCLKFV-NELEIV
Md FHOD1                    --NTKSCGFELSY-LEKVSEVKD--TVRRQSLLYHLCTLVLQSQ------------PDSSDLY-SEIPAL
Md FHOD3                    --GSNAKAFELSY-LEKVPEVKD--TVHKQSLLHHVCTMVVENF------------PDSTDLY-SEIGAI
Dm FHOS                     --GAPVKGFQIEY-LAKVPEVKD--TVHKHSLLHHLCHMVMESS------------SDTSDLY-SEIGPI
Cg LOC105331928             --GAQARGFSIEY-LAKIPEVKD--TVHKHSLLHHLCAIIIEQF------------PDTTDLY-SEIGAL
Ct CAPTEDRAFT_176129        --ASGAKAFAIDY-LAKVPEVKD--TVHKHSLLHHLCNFVLEKF------------PDASDLY-SEIGPI
Ta TriadP24577              --GKNAAGFSLNY-LTKIPEIKDT-TTNKQSLLTHVAKIVMSQY------------PDSSDLY-SDFGAL
Nv NEMVEDRAFT_v1g212492     --GKKVKGFQLDY-LSKVPEVKD--TVHKQSLLYHLCCMVMEKF------------PDTTDLY-SELGAL
Ml ML00084a                 --QEKSDGFDLTF-LSKVADIKD--TVKKQTMVHHVACMMHENH------------PAQGDLH-REIGHT
Aqu 1.225180                --GQKVEAFELDY-LSRVNTVKD--TVHKTPLMVHLVELVIEQF------------PESGDLH-SQLNRV
As ASU_09272                --GTDIKGFQLDY-LTKASEVKD--PVYKHTLTYHLAEYMIEHC------------PDGSDLY-SEFGAV
Sp LOC587533                --GGRAAGFNLEY-LSKVPEVKD--TVHKQSLLHHLAASVMEQF------------PESSDFF-SEVGTI
Cs csin105116               --GTSFRGFTFDY-LARLPEVKD--TKNKNSMLHHVCCIVLDQF------------PDSTDIH-SDLGAL
Md FMN2                     KTRGQADGFGLDI-LPKLKDVKS--SDNSRSLLSYIVSYYLRNF-------DEDAGKEQCVFPLPEPQDL
Md FMN1                     RTRGQADGYSLEI-LPKLKDVKS--RDNGINLVDYVVKYYLRYY------DSAEAGTEKSIFPLPEPQDF
Sp LOC579678                RTRGQADGFGLEI-LPKLKDVKS--ANNDANLLEYIVACYVHKI------DKADSETESKTLPLPEPSKV
Cg LOC105332220             RSRGQADGFGIEI-LAKLRDVKT--KDNRMTLLQFIVSTYVSKF-----ERDALAGTERAKLPVPEYSDI
Nv NEMVEDRAFT_v1g91019      IARGQADGFDLEI-IPKLKDVKS--RNNTSNLLCYLVQEYVMIF-------DKDAGTLSAKFPLPEPADL
Ct CAPTEDRAFT_203277_120894 -HRGQADGFNLAI-LPKLKDVRS--MDNNFNLLQYIIKMHNKVE-------TEALGETQIECPLPDPASL
Cg LOC105320770             -QNGQADGFSINI-LNKLKDIKD--IDDKGNLLEFIMKMYCQFY------EVEIDIGCPTRFRLPEPSNM
Ct CAPTEDRAFT_198682        -SRGQADGFGLEI-LSKLKDVKS--KDSTCSLLAYVVKQYVKLSHMEETSPEATPSNVKATMPLPEPSDI
Dm CAPU                     RQRGQADGFNLDI-LGKLKDVKS--KESHTTLLHFIVRTYIAQR------RKEGVHPLEIRLPIPEPADV
Cg LOC105336275             -YAGNAMGFRINS-LNKLMDTRA--NKPRVTLLHYLVGEAEKEN------------HDALNFVEELSPDL
Ta TriadP51547              LQRGNADGFDVAI-LTKLKDIRS--QNTPVLLLHLIYARIDLLK------------RPFHTEFQLSLPDI
Nv NEMVEDRAFT_v1g18746      -TRGQADGFQLNA-LLKLKDVKS                                               
Aqu LOC105316931            SSRSNALGFKLDI-LTELKDVRS--CDGSSNLLKFIVQSYVDSH----------PEISGNDYPVPVPNLL
Cg LOC105346839             -GSGNALGIRISS-LEKLMNTKS--TTSKRTLLHYLVETAEDKD------------PDALAFVDTLLEPL
Cg LOC105346870             -YAGDAKGFKISS-LNKLRDTRA--SNPRVTLLHYLVEEAEKRD------------KDALAFVGELYPDL
Ct CAPTEDRAFT_191656        -YAGNASGFKMAS-LLKLSETRA--NKPRMTFLHFLVEVVRESG------------KDVLKFSDELLKPL
As ASU_11056                -SCGNAAGFKLNS-LWKIVDMKA--TKKSITLLHFIAMQDV---------------QCADGLS-DELKTV
Ml ML17997a                 -DGPIVHGFKLEA-LQQLKSMKAP-RQPALTLLHFLTQSLAKTH------------PETLDFLSELTEEL
Ml ML435812a                -YAGNAAGFKLSL-LTKIHEIKS--NKPRMTMMHVLVESIEKNK------------PELLQFY-KKFDDI
Nv NEMVEDRAFT_v1g151209     -YAGNAIAFKISS-LVKLVDTRA--NKPRMNLMHFLVNVSVLFS-------------EL           
Aqu 1.220931                -HAGSAFGFTISS-LQKLKDTRA--NKSNMSLLHYITGLFDQQL------------PDVSKWR-EQLPHL
Ta TriadT56670              TQGKFAKGFSLKV-LIALINTTM--DNSDHLLIDYIVKHIIDSQ------------SHCLSWL-DLLPSL
Aqu 1.222130                -RAGDAYGFKMSS-LRKLKDTRA--NVPRMSLLHYIAQVCQDQD------------PALLKMR-EQLPHL
Aqu LOC105315748            -NQGKAFGFTIPS-LEQFTALVANVNTKGTNFIHYLVTVIENYL------------PHLLDFP-SEMPHL
Ct CAPTEDRAFT_223320        -YAGNAAGIRLDS-LEKIADTKSE-EKTWPTLLHYLVEASEKEN------------PEILQFVHQLQPVL
Md INF2                     -HTGDADGFKIST-LLKLTETKA--NQSRVTLLHHILEEVEKNY------------PDLLQLP-NDLEHI
Md FHDC1                    -YAGNAVGFKLSS-LLKLADTKA--NKPGMNLLHFVALEAQKKD------------AVLLNFS-EKLRHV
Sp LOC579910                -YAGNAIAFKISS-LLKLQDTRA--NKPRMTLMHYLVEMVAEKD------------PELLTFP-DEMKNL
Dm FORM3                    -YAGNAAGVKLSS-LQKLTDIRA--NKPGMNLIHFVALQAEKRN------------PELLQFT-GQLSNL
Sp LOC588660                -YAGNAVGFKMSS-LLKLVETRS--NKPRMNLLHYVAQLAEEKN------------PELVKFP-DELTHL
Cg LOC105346876             -LQGDAAGIKLSS-FERLMEVKS--GVPNLSLLHHLVKVANDKD------------DSMLKVI-TEMVQI
Cg LOC105327750             SSIGDAAGFKLSS-LIKLTDTRA--NKPRMNLMHYVVMQAEEKN------------PKCLEFA-NEMKYL
Cs csin103680               -SFGAATAFKIES-LLKLSDVRS--INPKFTLLHFLVQHVQQHY------------PQYLSVR-QEFPHI
As ASU_01643                -FAAGASGFSLSS-LLSTLNAKG--RGSSACTRLVDILAETADE-------------KIRLVT-DLIEIM

                            ---------+---------+---------+---------+---------+---------+---------+
                                     500       510       520       530       540       550       560
                            ---------+---------+---------+---------+---------+---------+---------+
Md DIAPH2                   ESAS--KVSAQ----------------TLKSNLDAMEQQIARLESDITKFP-------------------
Md DIAPH1                   EKAS--RVSAE----------------NLQKNLDQMKKQISDVERDVQNFP-------------------
Md DIAPH3                   DKAS--KVSVE----------------NLEKNLKQMGRQLQQLEKDLDSFP-------------------
Cg LOC105331485             ERAS--RVSDE----------------VLQKNLNTMEKSLKQLEIDIKNLN-------------------
Ct CAPTEDRAFT_225699        EKAV--RVSED----------------NIQKNIKQMEKSVKQLEIDVKNSQ-------------------
Dm DIA                      NKAS--RVNMD----------------AIQKAMRQMNSAVKNLETDLQNNK-------------------
Sp LOC592122                VKAS--RVSDD----------------NIQKNMKQMKTEIKGLEKDLDKYK-------------------
Cg LOC105340901             EKAS--KVSDE----------------SIQGNFRSIEKSLKQVKGDLENCK-------------------
Nv NEMVEDRAFT_v1g171940     EAAG--KVSEE----------------ILGKSISNMSANLRKIEKELEAKQ-------------------
Aqu 1.221683                EEAS--KCSDE----------------LISKQVHQMESGLKKLKGEVERHK-------------------
Ta TriadP60005_TriadP60004  EKAS--RVSED----------------LVQVALNSLNKELKKLEAEVEHSE-------------------
Ml ML02953a                 EKAR--RVSDD----------------QLSKQLRGMKKSLTNLKKELEFHK-------------------
As ASU_10581                AKAS--RVNPD----------------EMAKGVAALKNGIVKVENQLRGYK-------------------
Cs csin100125               DRAC--RFSED----------------TIRSSIAEMKKSLSGLKKELETYK-------------------
Cs csin109205               DSAQ--KLYNA---------------KLVEENLVDIRRDIARLEIDLRGVGGAIDMFDQLGQTNTSFQTD
Md LOC100617300             PLAA--KVNQR----------------MLTTDLTDLHITISEIQTACQKMP-------------------
Nv NEMVEDRAFT_v1g238741     PIAA--KVSGQ----------------LLATEVQDLSRRMKGIKDDLISFQ--------ALASQKEEDRF
Nv NEMVEDRAFT_v1g198008     EKAS--KVSFR----------------TLDLDIEELREEVEILEDDLDKIA-------------------
Aqu 1.225685                KVAA--RVSGE----------------TLEQEVAELQDGLTELQKTVQTIA-------------------
Cg LOC105334784             MAVG--KGKLA-----------CMSNIMLNQELQELRKVLQEISNTLDKFG-------------------
Ct CAPTEDRAFT_223619        AEAA--KVCKMVPSTSYGIPFRPVSDALIAQELGELRKVLQEISSTVNKLG------------------S
Sp LOC580555                PKAV--KMSLK----------------AVKDELTQLTDQLNDMDREVERFN------------------Q
Md DAAM1                    PQAA--KVNLT----------------ELDKEINTLRSGLKAVEAELEYQK-------------------
Md DAAM2                    PEAA--KVNLS----------------ELEKEINNIRKGLRAVEVELEYQK-------------------
Sp LOC583322                KLAS--KINLQ----------------DLEKEIALIGQGLKGVEVELEYQK-------------------
Dm DAAM                     REAS--KVSLG----------------EMDKDIQMLRTGLADVAREIEFHR-------------------
Ct CAPTEDRAFT_175180        HPAA--KVNLT----------------ELENDMKTLRIGLKDIEQEVQHQK-------------------
Cg LOC105341767             RVAA--KVSMS----------------ELDKDIADIKAGLESIGKELKFFE-------------------
As ASU_01303                HDAA--RHSRV----------------EIEQELQSLRSCLASASDELRNGQ-------------HEVSEA
Nv NEMVEDRAFT_v1g247373     RTAA--KVNLA----------------ELESEIVALRKELKEVEKELDFQT-------------------
Ml ML06741_ML06744          PVAA--KVALA----------------ELKSDVNDLQAGNRLLIKEVDHMQ-------------------
Aqu 1.221952_1.201856       NNAC--KVDLV----------------ELEKEFREIKRELANIKEELDYHK-------------------
Md FMNL2                    EKAA--AVSLE----------------NVLLDVKELQRGMDLTKREYTMHD-------------------
Md FMNL1                    DKAG--AVSLD----------------SVLQDTRALQRGMELTRREFMRQD-------------------
Ct CAPTEDRAFT_171809        EKAA--TVSME----------------NVLADINDLSKGMELTLREFELRS-------------------
Cg LOC105326194             EKAA--VVSME----------------NIMTDYKDLEKGMQMTQKEYEARK-------------------
Dm FRL                      DKAA--SVALE----------------NVVADVQELEKGMDLVRKEAELRV-------------------
Sp LOC577797                EKAA--AVSLE----------------NLISDITSLGHGITLCKREYAQQS-------------------
Aqu 1.227499                EKAG--SVNLD----------------LLGADVREFIKGMKLATGELVNNK-------------------
As ASU_08696                DKAS--GIMWE----------------AVLADMREVEANFALATKERELKG-------------------
As ASU_13825                EKAA--QTNFR----------------SMCSIIRQLELGHSRVIIELQFGG-------------------
Cs csin103265               ATAA--KVPME----------------ALTSDVNALVSGLAQADRETIVAG-------------------
Nv NEMVEDRAFT_v1g208334     --------SLQ----------------TLAADVQGLRKGLDLTKSERDKQP-------------------
Ml ML131115a                ERAQ--KVLLK----------------ELVTEIQDMKNNLDTVLDERNKQR-------------------
Aqu 1.229339                KAC---EVSLE----------------MVNLDVENIKQGFKTLKEEQESDP-------------------
Sp LOC591753                DLK---SGSLE----------------ALTIDIQGLRKGLELAKFERERQM-------------------
Ct CAPTEDRAFT_227846        VNK---GVSYQ----------------ALAFDMHGLRKGIDLVKYEMEKQP-------------------
Cg LOC105322386             NTS---SVSFQ----------------SLLASVKEMDFAMSTLQREITETN-------------------
Sp LOC100890634             MHAN--DASIK----------------ALQAEVEVMKKDLSKVKKNASVLM------------------K
Md LOC103097295             EAAP--GASIK----------------GLNAEVDVLKKELEKIIQYKKILK-----------------PK
Cg LOC105340863             IRCK--DINIK----------------ALVTEVEVLKSDLTKLKKNLKHLK-----------------SK
Nv NEMVEDRAFT_v1g58510                                                                            
Aqu LOC100641843            VKAADTEISTK----------------SILAELEVKQRQLTRIERDVNKIM------------------E
Ml ML09832a                 HSASN-SSSIV----------------ALSAEVDIMKQDMNKLSGRANDIS--------------QKCPA
Md FHOD1                    TRCA--KVDFE----------------MLAENLGQLERRSQVAEENLKDLI-------------------
Md FHOD3                    TRSA--KVDFD----------------QLQDNLCQMERRCKASWDHLKAIA-------------------
Dm FHOS                     TRAS--KADFT----------------DLAHNLNQLEAECKACWDRLKLIA-------------------
Cg LOC105331928             ARCS--RVDWE----------------ELEHKLGKLERDCKSSWDHLRAIA-------------------
Ct CAPTEDRAFT_176129        NRCA--KVEWD----------------ELADKLTRMENECKASWDCLRDIA-------------------
Ta TriadP24577              HRSA--KVDFE----------------ELEIGLVQLEKDCKAAWIYLRAIV-------------------
Nv NEMVEDRAFT_v1g212492     HRSS--RVDFE----------------VVAENLKNLKENCKRSWEHLSVVA-------------------
Ml ML00084a                 HRIG--RISYD----------------EVSSTIEKMDELCDRSWEDLRTIS-------------------
Aqu 1.225180                HRVA--KIDWN----------------DQKKTMDTLSADLTNSWKHLRAIA-----------------RQ
As ASU_09272                ARTA--RFDYD----------------ELEANLKKIEHDCKASWEYLAKIS-------------------
Sp LOC587533                SRCA--KVDFD----------------QLTINLTKLEEQCKTSWNHLQVIT-------------------
Cs csin105116               CRCH--RIDWE----------------ELPEKLNKLERDSKQAWEHYRVIF-------------------
Md FMN2                     FQAS--QMKFE----------------DFQKDLRKLKKDLRACETEAGKVY-------------------
Md FMN1                     FLAA--QVKFE----------------DLIKDLRKLKRQLEASEKQMVIVC-------------------
Sp LOC579678                TQAG--LFKFE----------------DLEKDLRKIQKDLKGCETKAETVR-------------------
Cg LOC105332220             TQAM--LVQFD----------------DIEKELKKIQKDFEAAEKRADKVV-------------------
Nv NEMVEDRAFT_v1g91019      QSAS--QVSFD----------------DVQADLRNIEKKIESCDVMVTRVL-------------------
Ct CAPTEDRAFT_203277_120894 QQAS--CVAFK----------------TVSRNLDKLSKKLKLHKSRAETVY-------------------
Cg LOC105320770             RHAA--QVSFD----------------SIHESLASLHAEFRSFQDKTLEKL------------------T
Ct CAPTEDRAFT_198682        VQAS--TVNFD----------------DIELELKKIEQAVRGCEQKVTKVL-------------------
Dm CAPU                     ERAA--QMDFE----------------EVQQQIFDLNKKFLGCKRTTAKVL-------------------
Cg LOC105336275             AKAS--KFTVD----------------SLTAEVRQIKTSVTKLHKDLESCP-------------------
Ta TriadP51547              NLLS--KASQL----------------DFDVINELLNKLDTEFKDCEQGAK------------------H
Nv NEMVEDRAFT_v1g18746                                                                            
Aqu LOC105316931            MPAA--SVTYP----------------DLKSKYKTLLSEIEACKKICMQIS-------------------
Cg LOC105346839             QKAS--RFTME----------------GITVEFNQLRKLVHRLKRQCDHVE-------------------
Cg LOC105346870             NRAS--KFTID----------------ALTAEVKDVEDSVSKLDKNLKNCP-------------------
Ct CAPTEDRAFT_191656        TVAS--KLSLD----------------GISTDVKQLNKSLVGLKGQLSSSD-------------------
As ASU_11056                PSAA--KLSLE----------------GIRTEVRTLCDRLNRIEDQLKTKI-------------------
Ml ML17997a                 EECK--KQTIQ----------------ELDDELRKVELQLREIRALLVEAS-------------------
Ml ML435812a                TEVA--KIDNA----------------ENEKELRELKKVLDDIKGRMKKLD-------------------
Nv NEMVEDRAFT_v1g151209                                                                           
Aqu 1.220931                EEAS--KTSLE----------------YLTEQVTHIDSQIKGLRKKIKESP-------------------
Ta TriadT56670              KSCI--KLPYC----------------EIKSSILTLESKLLLLRCGAEMEL-------------------
Aqu 1.222130                EKAS--KLSLE----------------YVTQQVKELSSQVGDLEKKTKHSP-------------------
Aqu LOC105315748            QELS--RIPFK----------------DVEKEVSLLREELNGYKANLEDGG-------------------
Ct CAPTEDRAFT_223320        KPTE--GLVLQ----------------AMIDEIDDLKSQIDELSKLSKEGD-------------------
Md INF2                     SRAA--GINID----------------VIHSEASTNLKQLLEMERKVSSGI-------------------
Md FHDC1                    QVAA--RLSLD----------------NTESELHSLSTRTKSLKENIQRDP-------------------
Sp LOC579910                PQAC--RLSVD----------------HLTSEVNQLRKSLSKVQKQVDSAS-------------------
Dm FORM3                    ESAS--KTTSE----------------QINNEINTLDGRIRRIARQIEQPA-------------------
Sp LOC588660                EDAS--RFSID----------------QLIADVKSLKEKVANIDEQVQTVT-------------------
Cg LOC105346876             DKIS--LSTLI----------------DIKNEINKFNKQLCRFISHLVTAN-------------------
Cg LOC105327750             KDAS--LASVD----------------NLTTDINSLANKLKNLSDQMTNVN-------------------
Cs csin103680               KESC--GICTE----------------AISKEIQKLQYRLKVMINQVGQED-------------------
As ASU_01643                KPSR--GCSVE----------------EIEKWTKGLRHSIENARKSLSECG-------------------

                            ---------+---------+---------+---------+---------+---------+---------+
                                     570       580       590       600       610       620       630
                            ---------+---------+---------+---------+---------+---------+---------+
Md DIAPH2                   --KTEDEHDKFVEKMTSFAKSARDQYEKLLTMHNNMTKLYDNLGEYFIFD------------TKIVAIDE
Md DIAPH1                   --AATDEKDKFVEKMTSFVKDAQEQYNKLRMMHSNMETLFKELGDYFLFD------------PKKITVEE
Md DIAPH3                   --SPEDKHDKFLTKMSSFVISAKEQFQKISRMHENMEKSYQSIMVYYVID------------MKKVSVEE
Cg LOC105331485             --KSQNEGDKFSQVMNEFIASAKSQYEVMKGMYKMVDNLYKEMGKYYTFD------------IKKYAMEE
Ct CAPTEDRAFT_225699        NDKSAPPNDRFVEVMSNFSKTARDQCEVLEGMYKKMRSSFESVAKFYCFD------------PKKYSMED
Dm DIA                      --VPQCDDDKFSEVMGKFAEECRQQVDVLGKMQLQMEKLYKDLSEYYAFD------------PSKYTMEE
Sp LOC592122                --PVANVNDRFKSIMEEFLKKAKEQYKVLEGMYSQMKELYTKIAEFYAFD------------MSKKSMEE
Cg LOC105340901             --KSSMEGDKFPEVMEGFIGDAKGQFGVLNNMYNKMNSLFEDMSKYYCFD------------KKKYNMED
Nv NEMVEDRAFT_v1g171940     --QNTNPEDRFHDAMKEFYSSAKDQVDVLVEMHKNMVTMFKDVLEFFCMD------------PKKTSMEE
Aqu 1.221683                --KPQDSGDKFASRMTSFIKTAQTEFDSLKQQFDLMEKRYEELSKFFCFD------------RKKTSMEE
Ta TriadP60005_TriadP60004  --RFTDPEDRFHEVMYKFYESASEELDLLTSMFDRMKKLFVELMEYFCLD------------SNKMSAEE
Ml ML02953a                 --NPESIDDRFGTEMNAFLEYANDEYEKLEATYTNMGKCVAEIITFYGED------------PKKTNAEE
As ASU_10581                ---KQSENDMFVEKLGPFLEKAKAEYDIVEKMHQTMSSKWDSLRRYYAFD------------PKKYTMDA
Cs csin100125               ---PQGPEDAYLDVMTKFTESASSRLTQLETMFERMREKFTGVARYFAFD------------PSKYNMES
Cs csin109205               VANALRGNFVFRKRMSLFLDHATHEQGRLNELHQAVSERFSEVATYLALD------------RSKYTADQ
Md LOC100617300             ----ATSDDKFALVMTSFLEMAQPAVRALDTLQHKAMEEFSRVLSFFGED------------SKVTTSEA
Nv NEMVEDRAFT_v1g238741     TEVVINIITSSLTKCQNIIEETEGKLEELLDLQKKMNEDFRDVVKFFGEK------------DSKMTTEE
Nv NEMVEDRAFT_v1g198008     -KTEIHEDSKFMEAIELFTHHARAQFQSLVELRHQAELSFATTLEYFGE-------------ETSISSAQ
Aqu 1.225685                --RSSDPSDQFTAVMTPFIKNAEKEMSSLIKLYTQMKSEFSKATQFFGED------------SSKLQIDE
Cg LOC105334784             SQKSRTLNDCFQDVMGHFISQASDEIQALFRLQANTMEEFQSMVQFFGED------------PKKTTTTE
Ct CAPTEDRAFT_223619        QKQRAGTNDRFHEVMGHFISSASDEIQSLFSLQANTSTQMQQVIQYFGED------------PKRINSSE
Sp LOC580555                EEIIIDEDDRFSEVMAVFLKEASEHLSRIHEQYALCCDDFYKTAQFFGED------------PRSMESAT
Md DAAM1                    -SQLSQPGDKFVSVVSQFIAVASFSFSDVEDLLTEAKELFTKAVKHFGEE------------AGKIQPDE
Md DAAM2                    -HQKRESGDKFIPIMSDFITVASFSFSELEDQLNEARDKFARALKHFGEP------------EGKMQPDE
Sp LOC583322                KKPKTEKHDKFISVMSDFKTLSSISFGKVKDVLVEAKAKFERVAMSFGED------------PARTTPED
Dm DAAM                     SSGPAQQGDRFLPVMREFHAQASVRFAELEDKFQDMKTRFDRAVRLFGED------------GSVLQPDE
Ct CAPTEDRAFT_175180        --STDSCSTKFISVMSDFLSVATYNFSELDDQFKDAKEKYEQVVKQFGED------------PRSIQPEE
Cg LOC105341767             -NTGETDSRKFVSVMTNFHNLASYNFSEIEEAKGEIKKKFDSVCEFFGED------------PSQNKPED
As ASU_01303                STSGKGNEDRLVPTLSNFLGSVSNDFIDVERKFAEMNKKFDECVRLFGEE------------STLNSPDE
Nv NEMVEDRAFT_v1g247373     RKREKIPGDKFVDVIGSFVKVAQFSCCEVEEAWEELKQKFFKAVKLFGED------------PKNLSSDQ
Ml ML06741_ML06744          KNPSLKGASVFQQQFKGFLKDIADTMTDLEQMMGDMKKKYTIATSHFAE-------------SSNVEPET
Aqu 1.221952_1.201856       ANPSDEESDNFVAAVEEFALHSAITVREMDHFFRDMKEQFFKALHYFGEDPK----------GKDQSPMK
Md FMNL2                    ----------HNTMLKDFIHNNEGKLKKLQDDAKIAQDAFDDAVKYFGEN------------PKTTPPSV
Md FMNL1                    ----------DNPVLKEFLKVNSPSMEKLLADGKTAQEAYESVVEYFGEN------------PKTTPPST
Ct CAPTEDRAFT_171809        ------RDREPPTILLDFIKNSEDKMKKLKTDSKSAQDAYQDVVEFFGEN------------TKTLAPNV
Cg LOC105326194             ------HSRDTPPILKEFLTNSEDKLKKLQADIKTAEDAYKRVVEFFGEN------------PRTCSPTS
Dm FRL                      -------KGAQTHILRDFLNNSEDKLKKIKSDLRHAQEAFKECVEYFGDS------------SRNADAAA
Sp LOC577797                ----------DNTILRDFLLNNEEKVRKLEMVLKKAKDAFNEVVGYFGEN------------PKTLPPSA
Aqu 1.227499                ----------QNKKLKNFCLDYEPKITKVEADYQTAKDVFTELVQYFGEN------------PKLAQPNT
As ASU_08696                --------ADCPPSLVAFLESCQQRIAHLQAQCRTATEAFNSCVEFYGES------------SRSQQPHT
As ASU_13825                ----------TTPMVSDFIESAEPLLVEIKDMLVLTKEQLISTLQFFGEPINCDE-------ESPFQPEK
Cs csin103265               -------PMNTPDRLTQFIEKNKPRVEAIHQRAERAKTLFAQTVEWFGEA------------QNKPSPEQ
Nv NEMVEDRAFT_v1g208334     ----------NNFIIFNFYNNAFRKVQRVTERYRKMEETYTQVCTMFYED------------PKKREPSE
Ml ML131115a                ----------DNFVIFSFYKRAQRKVKRLGEETRQMLQCYETVCKGFGEN------------PQRIEPQE
Aqu 1.229339                -------QNFIIFISSYFVKQVSSKVEELLEEHQKMKHAYTEVCRIFSE-------------LPTEEPAK
Sp LOC591753                ----------NNPVIGQFYIGAADTIHALSEGFKKMEEIYQYTCKMFGEN------------ADHVEPVN
Ct CAPTEDRAFT_227846        --------------NNDFHARASTAIAKIADAFHKMEDVYSKVCSVHGEN------------AKNVEPDE
Cg LOC105322386             -----------CQRLIVFHEEMSTKCCKIQKEFREMESVYRSLCTMFGEN------------ASDLDSQE
Sp LOC100890634             VENPPERDIAFVDDIEMFVESYEGKLSDLQDKSDDMKNLFEQMLLRFGE-------------NVNVESQE
Md LOC103097295             NLRPSEQESQFHQDLKDLIQKYEGDLSQLSKRCDEMKKLYGDILEQFGE-------------RPDQDSQE
Cg LOC105340863             IKKPNEMETDFLHKAQHKLVEFENSMNSLEKESTNIQTTYRHLLEYFGE-------------VSSLPSNE
Nv NEMVEDRAFT_v1g58510                                                                            
Aqu LOC100641843            HKSLAESCSSLQSEVMKFVRTYREEISTLDDRGREMTETYKAILEKFGE-------------PPSTDSED
Ml ML09832a                 DNHVRKELELFVDDVRSFVKFFQQNVFLLSEQSTQMKSDYSKVLERFGE-------------SPNTDSEE
Md FHOD1                    -KHD--LTPALRTRLTHFLSQCARRIAMLKVVHRRVCNRFRAFLLYLGYPAEV---------AREIRVMP
Md FHOD3                    -KHE--MKPVLKQRMSEFLKDCAERIIILKIVHRRIINRFHSFLLFMGHPPYA---------IRDVNITK
Dm FHOS                     -KHD--CPPPLKQKLVDFLADCAERIIILQIVHRRVMNRYRKFLLWLGMPQHS---------VAESRPNE
Cg LOC105331928             -KHEGGSTSNLKSKLSEFLADAAQRIMILEIVFKRVINRYHKLLLYMGIPLHF---------AKDMKVNS
Ct CAPTEDRAFT_176129        -KHD--SSTQFKTKLSDFLSDVAERIIVLKIVYKRVLNRFHKFLLFLGYPPTA---------ASDVKIQI
Ta TriadP24577              -KHD--SKSSIKPIMTEFLTDVGERLLVLKVVYTRILNRFNNLLLFYGFTKSI---------VKDMRIND
Nv NEMVEDRAFT_v1g212492     -KHD--STKQLKSKMTELLTDAQERITILKVVHRRVMNRFRKMLLYLGVSASI---------TKKTKVNE
Ml ML00084a                 -KHT-SSTNEVMQNQLNFLRSVAERINILKLVYKRVTNRYYNLLLYFGIDPV----------KKFMPPDE
Aqu 1.225180                ETSSDSTSMDKKLKSAQSLTDAAERLRVLETIHKRVFNRFEKLLLYMGVNPNH---------LNKWKIDD
As ASU_09272                -KND--SSSSMKQKINDYLTDVAQRILQLKTIHRMAMNRWHAFLLFFGYSIQE---------VPNMKPMQ
Sp LOC587533                -QHE--KTPGNKNKLHDFLQDCAKRIIVLKIVHRRVSNRFNGFLLYLGMSTSA---------AREVKISH
Cs csin105116               -SSE--KEKQKNAKLYEFVTDAMERIICLQLVYRKLMARFHHLLEYLGYPPSR---------SSNMPVGQ
Md FMN2                     QMSLEEHIQPFKESMEQFICQAKIDQEAEEHSLTAAHKCFLETTAYFFMKPKMG--------EKEVSPPV
Md FMN1                     KESPKEHLQPFKDKLEVFFQKAKGEHKMEETHLENAQKSFETTVGYFGMKPKSG--------EKEITPNY
Sp LOC579678                KNSSEEYRQPFSDSMASFISGALEDISKESRRLSDTRKKFHEVTEWFCLKPKHG--------DNEVTPAY
Cg LOC105332220             KNSSPQFVEPFKEIMLTFFNKGHEEFKEQEENLKEAKSVFASLYKYYTVKPKSG--------EKEVSPEY
Nv NEMVEDRAFT_v1g91019      RESDANLVQPFKKIMNKFLVENRNELKEQIQALEDCQKRFSVLLPFFYNQ------------LPTLTAQE
Ct CAPTEDRAFT_203277_120894 RESRPEYLQPFKEMIDHFFVSAHNTVESHRVKLAETSKTFDSLIAFYGINDQHIDETADLTESSLASPDT
Cg LOC105320770             KAESSSSINNFRTVAEHFFSSAQEVMTDADTHLRETKEVFEKTKLYFMYD------------NPQCPPQD
Ct CAPTEDRAFT_198682        QESTTESVALFQSSMEKFLLRACAELKIQENNLMEAKKRFSQCCVFFTVRAKSA--------DSSVSPCD
Dm CAPU                     AASRPEIMEPFKSKMEEFVEGADKSMAKLHQSLDECRDLFLETMRFYHFSPKACTLT-----LAQCTPDQ
Cg LOC105336275             --------DDVKNQLKTFIQDAEKEMEALDKGLQKIAELTKQLVNYFCEN------------EKSFKIEE
Ta TriadP51547              ILSEISSSSPVHNQLHKFIKRAEKEMKILHDSRKVAIKAYQDLLYFYYAK------------EYQINEYS
Nv NEMVEDRAFT_v1g18746                                                                            
Aqu LOC105316931            ------NKDPFQKEISAFVDESSKDLKCVHDELNEAESLFKEVVRFYGLDK-----------TESISSQE
Cg LOC105346839             --------DDVKSQFTEFLEEADADLEETQDVIERIRKQATRLAQHFCEN------------EKTFNLDE
Cg LOC105346870             --------ADVKNQLKSFLQEAKTEIKSLKKDFKTIDSWTKKLVKYFCEN------------EKSFKLDE
Ct CAPTEDRAFT_191656        -------DEGLKEQFSEFIGSAQKDMQTLTDGLVEIDALAAKVASHFCED------------PEKFKLEE
As ASU_11056                -------SDPYFEGLSIHFKEAQKKMKEVEEKLEQLTSLIAYLAFYFCEE------------EKVFKLEE
Ml ML17997a                 --------KDVKLQFTSVIVESGKRVTCLKNKRKTLDNRINDFAEFYCEP------------IEDFCLSS
Ml ML435812a                --------KATIERFSGVMKEADDFCETAKKGIDEINGLEAKYIKFFVLD------------KKTYSLQE
Nv NEMVEDRAFT_v1g151209                                                                           
Aqu 1.220931                --------GDLQDQLESFLLEAEEEVVDLRFALENVHDLSKQTADYFCED------------SESFNLNV
Ta TriadT56670              -------IPEIKTKIIEFVEKYKRESNAITIMTKTMEKQSQRLAHYFCED------------KQTVDIDV
Aqu 1.222130                --------DDLKDQVKSFIKDSKLEIETLQISIKNVERLTKEIADYLCED------------HSKFKLES
Aqu LOC105315748            ------PPDDLAEQMTVFIPNADNVLRKLETKVESVRTKTSSVSEYFCD-------------ERPDFINK
Ct CAPTEDRAFT_223320        --------AEVRRQFTDFILSSEPIIKELEQAVSEVHSISLRIIHRFCED------------EREFIVDK
Md INF2                     --------PEVQEQYVKPLQDSISASRELEEEFKVIERQKIKLADYLCED------------AHKLSLED
Md FHDC1                    ---------ELCQQMKAFIKFALQKLEELERWREELQKEAHALIDFFCED------------KETMKLDE
Sp LOC579910                --------DDIKEQLMQFLKAAKKEVGELEAGLAKIETLSKELAAYFCED------------GATFKLQE
Dm FORM3                    ------TDVDIKEQMADFLQAAESELSVLQAGMKQVESMRLKMSEFFCDD------------AATFRLEE
Sp LOC588660                --------DSYKEHMQQFLKGAMEELEDINSMLECVEEQKGKLAEYFCED------------VSTFKLEE
Cg LOC105346876             --------IKLRQRFHIFIEEVKLELLTIQSATNQLRTVTQKMAHFFCED------------QHNFDLET
Cg LOC105327750             --------QEFRDQMAEFLQDAKSEIEDLQEDLKDIEGLRCELADFFCED------------VKTFKLEE
Cs csin103680               ---------DPPEDLLTFIETAKNEMDQLEARMVRLTELTNQCADYFSEE------------RSSFRLTS
As ASU_01643                -------DEELFALYSPQLRDALAKCEQLAKTLRDIRQSEVRLRDFYCAETL----------SLETILDI

                            ---------+---------+-
                                     640       650
                            ---------+---------+-
Md DIAPH2                   FFGDLSSFRTLFLEAVKENNK                                                 
Md DIAPH1                   FFMDLNNFRNMFLQAVKENQK                                                 
Md DIAPH3                   FFTDLNNFRTMFMQAVKENTK                                                 
Cg LOC105331485             FFSDIKSFKEFFVQALKDNAK                                                 
Ct CAPTEDRAFT_225699        LFNDTKCFMVSFDKAIKENQK                                                 
Dm DIA                      FFADIKTFKDAFQAAHNDNVR                                                 
Sp LOC592122                FFGDIKTFLAEYEQSRQENKK                                                 
Cg LOC105340901             FFGDIKIFQDSFKQALKDNAK                                                 
Nv NEMVEDRAFT_v1g171940     FFGDLKTFMDQYSQCKKENMK                                                 
Aqu 1.221683                FFGDLATFLRDFERAKKENQK                                                 
Ta TriadP60005_TriadP60004  YFGDMNVFLKNFENAHKDIMK                                                 
Ml ML02953a                 FFSDIVTFCNDFETARVENAK                                                 
As ASU_10581                FFGDMRTFKEQYEHAYRDIER                                                 
Cs csin100125               LFNDMKAFHSAYVNALKDIER                                                 
Cs csin109205               LFADLRTFRDMYQRAHLLRGC                                                 
Md LOC100617300             FFGIFAEFMSKFERAFSDVQV                                                 
Nv NEMVEDRAFT_v1g238741     FFGIFAAFLVHFNMAVNHNIT                                                 
Nv NEMVEDRAFT_v1g198008     FFGLISTFLCHFKDAVKKIQ                                                  
Aqu 1.225685                FFIIFATFMTDFDRVLSNIKR                                                 
Cg LOC105334784             IFGIFADFITKFEAAHQQNMM                                                 
Ct CAPTEDRAFT_223619        FFAVFAEFLTKFEKAHLYNVT                                                 
Sp LOC580555                FFSIFSLFITKFAKAHADNMQ                                                 
Md DAAM1                    FFGIFDQFLQAVSEAKQENEN                                                 
Md DAAM2                    FFGIFDTFPTAFSEAQQDLDT                                                 
Sp LOC583322                LFGTFDLFLQSFHEAKTDNEN                                                 
Dm DAAM                     FFGIFDSFLAAFAEARHDNES                                                 
Ct CAPTEDRAFT_175180        FFGIFDLFLASFSEAKKDNER                                                 
Cg LOC105341767             FFGIIDSFLTAMADAKAENER                                                 
As ASU_01303                FFSILSKFLNSFNECLHQIWQ                                                 
Nv NEMVEDRAFT_v1g247373     FFGIFNVFLVSFAEAKHQNEE                                                 
Ml ML06741_ML06744          FFGYFNSFILQYSDAKETLAK                                                 
Aqu 1.221952_1.201856       FFGVFSKFLKSLSEAHIHLIT                                                 
Md FMNL2                    FFPVFVRFVKAYKQAEEENEL                                                 
Md FMNL1                    FFPVFSRFVKAYKKAEQEIEQ                                                 
Ct CAPTEDRAFT_171809        FFALFVRFSKSFKQAVQDIEV                                                 
Cg LOC105326194             FFSQFVRFVAAFKAAVLEMEK                                                 
Dm FRL                      FFALIVRFTRAFKQHDQENEQ                                                 
Sp LOC577797                FFALFHRFSVAFKKAEVENAQ                                                 
Aqu 1.227499                IFPVLQRFIASLKKADSENIE                                                 
As ASU_08696                FFSRLVDFNKKFQQAVQDNEA                                                 
As ASU_13825                FFAKIAMFCRHLQKALIDLHE                                                 
Cs csin103265               FFGLILRFVENFKKAVAENEK                                                 
Nv NEMVEDRAFT_v1g208334     FFKTFTDFVGFYKRAEKEMDD                                                 
Ml ML131115a                FFKYFSDFFLQFDNIEKSLYQ                                                 
Aqu 1.229339                FFDYFRKFINSWKMAIKDNHK                                                 
Sp LOC591753                FFKLFKGFRDQYRAAERANSK                                                 
Ct CAPTEDRAFT_227846        FFGYITSFIAEYKKAQQEFHK                                                 
Cg LOC105322386             FFKLIHNFAESYRMSDKQLNR                                                 
Sp LOC100890634             IFSSIAEFVKAFKREVDLIMV                                                 
Md LOC103097295             LFGWISTFVREFRKAQADLDL                                                 
Cg LOC105340863             LFSVLSDFALKFRKATEDIDR                                                 
Nv NEMVEDRAFT_v1g58510                                                                            
Aqu LOC100641843            LFSHVAIFIKQFRNVKKELYP                                                 
Ml ML09832a                 FMKMLSEFQTSLVESIKRCPH                                                 
Md FHOD1                    FCHTLHEFALEYRTCWDRVLQ                                                 
Md FHOD3                    FCRIISEFALEYRTTRERALQ                                                 
Dm FHOS                     FCRTLSEFALEYRTTRERVQQ                                                 
Cg LOC105331928             FCKIVSEFALEYRTTREKVMQ                                                 
Ct CAPTEDRAFT_176129        FCKVLSEFSLEFRTAREKVIQ                                                 
Ta TriadP24577              FLKIVTEFSLEYKTVKGKLLD                                                 
Nv NEMVEDRAFT_v1g212492     FCKIISEFSLEYRTTRERVRE                                                 
Ml ML00084a                 FCRIISEFALEYRTRIEAVIL                                                 
Aqu 1.225180                FFKLISEFSLEYRTVHGKVLQ                                                 
As ASU_09272                VCKMVIEFALEYRTTRDKILQ                                                 
Sp LOC587533                FCRIISEFALEYRSTRERIIE                                                 
Cs csin105116               FCRTLAEFALEYRTTREKIIE                                                 
Md FMN2                     FFSLWHEFSSDFKDFWKKENK                                                 
Md FMN1                     VFMVWYEFCSDFKTIWKRESK                                                 
Sp LOC579678                FFNLWAPLCRDFKDLWKKEQQ                                                 
Cg LOC105332220             FFSLWSSFCHDFKDLWKKEQQ                                                 
Nv NEMVEDRAFT_v1g91019      FFDIWVKFTSDFKVIWKKEQQ                                                 
Ct CAPTEDRAFT_203277_120894 FFRLWMSFLDDYRKGWQEEQK                                                 
Cg LOC105320770             FFQIWAVFLHDCKYYWKLAHR                                                 
Ct CAPTEDRAFT_198682        FFSLWMPFAADFKDLWKREQQ                                                 
Dm CAPU                     FFEYWTNFTNDFKDIWKKEIT                                                 
Cg LOC105336275             CISNLNTFCDRVKQCQKENLQ                                                 
Ta TriadP51547              IKDFTSIFCQLMTQIRNCRY                                                  
Nv NEMVEDRAFT_v1g18746                                                                            
Aqu LOC105316931            FLQIWLSFSQTFYSYWEHAFA                                                 
Cg LOC105346839             FLSTFRQFCEKVKACQQELET                                                 
Cg LOC105346870             CIETLNTFCENIQRCKKENEE                                                 
Ct CAPTEDRAFT_191656        HLKIFCTFCERVQTCLKENQL                                                 
As ASU_11056                CFKILSTFVCRLRDALRDNEE                                                 
Ml ML17997a                 YFSNLLTFCCDVVECKEMYNL                                                 
Ml ML435812a                CFRVFSIFCSKFEAAIGENKK                                                 
Nv NEMVEDRAFT_v1g151209                                                                           
Aqu 1.220931                CLSELFGFFLEYEKAIKENKQ                                                 
Ta TriadT56670              ILQQLFMMMAAVHGATEESVE                                                 
Aqu 1.222130                CLSEINGIITDIETAVKENEQ                                                 
Aqu LOC105315748            VFEELWNFVEVFQKCIKDVSQ                                                 
Ct CAPTEDRAFT_223320        FLENFNKFCTTVLQFQKDNHE                                                 
Md INF2                     TFSTMKTFRELFIRALKENKD                                                 
Md FHDC1                    CLQIFRDFCTKFDKAVKDNRD                                                 
Sp LOC579910                FLQIFDTFIKRIKQCQDDNEK                                                 
Dm FORM3                    CFKIFHNFCDKFKQAVKENER                                                 
Sp LOC588660                CLLTFKVFCEKFKKAITENEA                                                 
Cg LOC105346876             TLQCLHRFCKQIKRCQNDNTT                                                 
Cg LOC105327750             AFRTMQTFCERFKKAMEENKQ                                                 
Cs csin103680               CLQTFSTFFTKMDCAEQELRQ                                                 
As ASU_01643                LFNAFTLFNSAIKLAEEREVR                                                 


***************************************************************************************************


Sequence Alignment 2 for S2 Fig, bilaterian FH2 domains
Alignment Report of 'Alignment2i3Names.meg' -  ClustalW (Slow/Accurate, Gonnet) : Sunday, June 12, 2016 2:41 PM

Species (abbreviation, phylum): H. sapiens (Hs, chordata), M. musculus (Mm, choradata), M. domestica (Md, choradata), G. gallus (Gg, chordata), D. rerio (Dr, chordata), C. intestinalis (Ci, chordata), S. purpuratus (Sp, echinodermata), D. melanogaster (Dm, arthropoda), D. pulex (Dp, arthropoda), L. polyphemus (Lp, arthropoda), A. suum (As, nematoda), C. elegans (Ce, nematoda), S. ratti (Sr, nematoda), R. culicivorax (Rc, nematoda), T. suis (Ts, nematoda), C. gigas (Cg, mollusca), L. gigantea (Lg, mollusca), C. teleta (Ct, annelida), H. robusta (Hr, annelida), C. sinensis (Cs, platyhelminthes), and E. granulosus (Eg, platyhelminthes)

                            ---------+---------+---------+---------+---------+---------+---------+
                                     10        20        30        40        50        60        70
                            ---------+---------+---------+---------+---------+---------+---------+
Hs DIAPH2                   QKKMYKPEVSMKRINWSK--IEPTE---------------------------------------------
Mm DIAPH2                   QKKLYKPDIPMKRINWSK--IEPKE---------------------------------------------
Md DIAPH2                   QKKLYKPEVSMKRINWSK--IEPQE---------------------------------------------
Hs DIAPH3                   PKKEFKPEISMRRLNWLK--IRPHE---------------------------------------------
Mm DIAPH3                   PKKEFKPEISMRRLNWLK--IGPNE---------------------------------------------
Md DIAPH3                   PKKEFKPETTMKRLNWLK--IRPHE---------------------------------------------
Dr DIAPH2                   PKKTYKPDSIMKRVNWSK--IVPQE---------------------------------------------
Hs DIAPH1                   PKKLYKPEVQLRRPNWSK--LVAED---------------------------------------------
Mm DIAPH1                   PKKVYKPEVQLRRPNWSK--FVAED---------------------------------------------
Md DIAPH1                   PKKLYKPEVQLRRPNWSK--FVAED---------------------------------------------
Gg DIAPH1                   EKKKYNVEVSMKRINWSK--IEPYK---------------------------------------------
Dr LOC101882228             ----------------------------------------------------------------------
Gg DIAPH3                   PKKEFRPEVTMKRLNWSK--IRPQE---------------------------------------------
Ci LOC100175505             QKKVFKPETVMKRMNWNQ--MKSNA---------------------------------------------
Cg LOC105331485             QKKKYELGIQTKRINWNK--VQANK---------------------------------------------
Lg LOTGIDRAFT_142208        MKKKYSTNTQTKRLNWNK--VNVRN---------------------------------------------
Ct CAPTEDRAFT_225699        SKKKYNPEMQMKRANWNK--INVKN---------------------------------------------
Hr HELRODRAFT_86808         LKKKYNPEVQLKRANWNK--LNARV---------------------------------------------
Hr HELRODRAFT_192510        PKKKYNPSTQMKRANWVK--INPSA---------------------------------------------
Dm DIA                      PKKKWDVKNPMKRANWKA--IVPAK---------------------------------------------
Cs csin109205               CVTPLSKTKLNKESVWVK--IEEGE---------------------------------------------
Dp DAPPUDRAFT_220427        PKRKWQLDMPLKRTNWKT--IQPQK---------------------------------------------
Lp LOC106476350             PKKKYQLETPLKKANWKK--IQPQK---------------------------------------------
Sp LOC592122                EKKKYNPQAPMKRANWSK--IQPRT---------------------------------------------
Cg LOC105340901             PKKKYEVKEQTKRINWEK--IPTNK---------------------------------------------
As ASU_10581                KKAKREVDVPLKKIAWTSATIKPAH---------------------------------------------
Ce CYK-1                    PKKVPKVDGPMRKFPWGAHTINPRD---------------------------------------------
Ts M51312297                QKQPYKPETTLRKVNWRI--IKPSE---------------------------------------------
Sr SRAE_2000198100          EKKKYNTKKTLKKVQIQSSIIKPVN---------------------------------------------
Rc nRc.2.0.1.t24530         LNNSTVKTKKLKKLNWKS--INPQT---------------------------------------------
Eg EgrG_000858900           AKPVYKPKVPMKKANWDR--VSEKD---------------------------------------------
Cs csin100125               PKKTYSVGVPMKKANWDQ--VSPDL---------------------------------------------
Hs GRID2IP                  HRRSETSHMSVKRLRWEQ--VE------------------------------------------------
Mm GRID2IP                  HRRSETSHMSVKRLRWEQ--VE------------------------------------------------
Md LOC100617300             HRRSESNHMSVKRLRWEQ--VE------------------------------------------------
Gg GRID2IP                  HRRSETNHMSVKRLRWEQ--VE------------------------------------------------
Dr GRID2IPA                 PQKSDSSHMSVKRLRWEQ--VE------------------------------------------------
Dr GRID2IPB                 PKASDNNHMSVKRLRWEQ--VE------------------------------------------------
Ci LOC101242752             SPHDTPVRMSVKRINWEK--IEPV----------------------------------------------
Cg LOC105334784             ---MSVHQVNVKRINWEK--LDAD----------------------------------------------
Lg LOTGIDRAFT_155476        FQSYNNKQMNVKRINWEK--LNPS----------------------------------------------
Ct CAPTEDRAFT_223619        PITSKEVGMSVKRINWEK--FDK-----------------------------------------------
Hr HELRODRAFT_160719        LHQQPQLNTSMKRINWEK--IDK-----------------------------------------------
Sp LOC580555                NNWSSEAKMSVKRLNWEK--LQ------------------------------------------------
Hs DAAM1                    KKSIPQPTNALKSFNWSK--LPEN----------------------------------------------
Mm DAAM1                    KKNIPQPTNALKSFNWSK--LPEN----------------------------------------------
Md DAAM1                    KKNIPQPTNALKSFNWSK--LPEN----------------------------------------------
Gg DAAM1                    KKSIPQPTNALKSFNWSK--LPEN----------------------------------------------
Dr DAAM1A                   KKNIPQPSNPLKSFNWTK--LSEN----------------------------------------------
Dr DAAM1B                   KKNIPQPSNPLKSFNWAK--LSEN----------------------------------------------
Hs DAAM2                    KKRVPQPSHPLKSFNWVK--LNEE----------------------------------------------
Mm DAAM2                    KKRIPQPSHPLKSFNWVK--LNEE----------------------------------------------
Md DAAM2                    KKSIPQPSHPLKSFNWVK--LNEE----------------------------------------------
Gg DAAM2                    KKSIPQPSHPLKSFNWAK--LSEE----------------------------------------------
Dr DAAM2                    TKSIPQPSQPLKSFNWSK--LGGN----------------------------------------------
Ci LOC100184055             KKNTPKPANPLKSFNWSK--LPET----------------------------------------------
Sp LOC583322                KRDLPKPSNPLKSFNWSK--LPDL----------------------------------------------
Dm DAAM                     KKNVPQPTNPLKSFNWSK--LPDA----------------------------------------------
Dp DAPPUDRAFT_306800        KKDVPPSSVPLKCFNWTK--IPDT----------------------------------------------
Lp LOC106457161             KKNIPQSSNPLKTFNWSK--LSET----------------------------------------------
Lp LOC106457176             KKNIPLSSNPLKSFNWSK--LHEN----------------------------------------------
Lp LOC106462789             EKNIPQPSVPLKTFNWSK--LPES----------------------------------------------
Ct CAPTEDRAFT_175180        KKNTPKSSQPLKSFNWAK--LPEN----------------------------------------------
Hr HELRODRAFT_64096         TKNCPQPTQPMKCFNWTK--IPEG----------------------------------------------
Hr HELRODRAFT_89568         LRNIPEASQAMKSFNWTK--LADN----------------------------------------------
Cg LOC105341767             FSNIPRPKHPMKSLNWSK--LSET----------------------------------------------
Lg LOTGIDRAFT_159871        QKKIPKPGNPMKSFNWTK--LPEN----------------------------------------------
As ASU_01303                KKNVPKPNGPLKSINWTV--IPNE----------------------------------------------
Sr SRAE_2000344300          YKNVPKSDNSLKSINWSV--IPQE----------------------------------------------
Ce DAAM-1                   LKNVPEPPGNMKTLNWQR--LTLD----------------------------------------------
Rc nRc.2.0.1.t12637         NEVVIADRNHLKTLNWTI--IPET----------------------------------------------
Hs FMNL2                    IKKPIKTKFRMPVFNWVA--LKPN----------------------------------------------
Mm FMNL2                    IKKPIKTKFRMPVFNWVA--LKPN----------------------------------------------
Dr FMNL2A                   IKKPIKTKFRMPVFNWVA--LKPN----------------------------------------------
Dr FMNL2B                   IKKPIKTKFRMPVFNWVA--LKPN----------------------------------------------
Hs FMNL3                    IKKPIKTKFRLPVFNWTA--LKPN----------------------------------------------
Mm FMNL3                    IKKPIKTKFRLPVFNWTA--LKPN----------------------------------------------
Dr FMNL3                    IKKPIKTKFRLPVFNWTA--LKPN----------------------------------------------
Md FMNL2                    IKKPIKTKFRMPVFNWVA--LKPN----------------------------------------------
Hs FMNL1                    AKKPIQTKFRMPLLNWVA--LKPS----------------------------------------------
Mm FMNL1                    AKKPIQTKFRMPLLNWVA--LKPS----------------------------------------------
Md FMNL1                    AKKPIQTKFRMPVFNWVA--LKPN----------------------------------------------
Gg FMNL1                    VKKPIQTKFRMPVFNWVA--LKPS----------------------------------------------
Gg FMNL2                    IKKPIKTKFRMPVFNWVA--LKPN----------------------------------------------
Dr FMNL1                    GKQPIKTKYRMPLLNWQA--LMEE----------------------------------------------
Dr FMNL1A                   ARKTIQTKFRMPLLNWQA--LKPN----------------------------------------------
Ci LOC100183501             AKQRHHPKYRLPVLNWSA--LRPN----------------------------------------------
Ct CAPTEDRAFT_171809        IKRKLATKYRLPILNWVA--MKPN----------------------------------------------
Hr HELRODRAFT_192864        IKKVLHPRHRLPILNWVA--MKPN----------------------------------------------
Hr HELRODRAFT_155739        IKKAIQPTYRLPVLNWIS--MKPN----------------------------------------------
Hr HELRODRAFT_159244        KQMNTKSRSRLPAINWST--LNES----------------------------------------------
Cg LOC105326194             IKRKIQTKYRLPMLNWTP--LKPQ----------------------------------------------
Lg LOTGIDRAFT_139357        IKRKIQTKYRLPILNWTP--LKPQ----------------------------------------------
Dm FRL                      IKRKVPTKYKLPTLNWIA--LKPN----------------------------------------------
Dp DAPPUDRAFT_305626        IKRKIQTKHKLPTLNWIV--LKPN----------------------------------------------
Lp LOC106468420             IKRRYQTKYKLPTLNWIA--LKPN----------------------------------------------
Lp LOC106468029             IKKIYQTKYKLPTLNWIA--LKPN----------------------------------------------
Lp LOC106478881             IKKKYEPKYKLPSLNWIA--LKPN----------------------------------------------
Lp LOC106467225             IKRKYQPKYKLPTLNWIA--LKPN----------------------------------------------
Sp LOC577797                IKRKIRTKYRLPALNWVA--FKPN----------------------------------------------
Eg EgrG_001084800           IRQPYQTRYKLPLLNWSV--LRNQ----------------------------------------------
Cs csin103265               IRPPIQTRFKLPLVNWTV--LRSQ----------------------------------------------
As ASU_08696                IKKVYNTRNKLPLLNWCP--LKPN----------------------------------------------
Rc nRc.2.0.1.t42620         IKRRIPTKYKLPQLNWTA--LKPN----------------------------------------------
Sr SRAE_2000183000          IKKVVETKNKLPLLNWTP--MKPT----------------------------------------------
Ts M51304777                IKKRVETKYKLPLLNWSA--LRPN----------------------------------------------
Ce FRL-1                    IKKIYQTKNKLPQLNWTA--MKPM----------------------------------------------
As ASU_13825                PGENLQPRYLLHELQWQV--LNDE----------------------------------------------
Sr SRAE_2000165800          EFFKPKYFGFYPYNTFCL--LDEN----------------------------------------------
Ce FOZI-1                   KPGENAQPKYMKSLDWTI--LNDL----------------------------------------------
Sp LOC591753                NRNRLMSKHALPMLNWNT--IK------------------------------------------------
Ct CAPTEDRAFT_227846        LRQKVTPRVNLPMLNWTP--LH------------------------------------------------
Cg LOC105322386             EKVPFSPRAKLPYLYWTV--IG------------------------------------------------
Sp LOC100890634             RTFKVKSKVKMRPFHWNK--ISNL----------------------------------------------
Md LOC103097295             ATNSIPATERTKAFHWDI--VPHD----------------------------------------------
Gg LOC419333                SCSLSPLAKRTKAFHWDV--VPCD----------------------------------------------
Dr LOC101883438             PIKSNQLSERTKAFHWDL--VAQD----------------------------------------------
Ci LOC100176399             SPKESKCKYSMRPFHWSA--VPKQ----------------------------------------------
Cg LOC105340863             PQTNKSHSKKLRTLHWSK--LNKS----------------------------------------------
Lg LOTGIDRAFT_158968        VKLSVLPSTKLKPAHWTK--ISKS----------------------------------------------
Hs FHOD1                    DSSALPTKRKTVKLFWRE--LKLAGGHGVSASR-------------------------------------
Mm FHOD1                    DGPRHPTKRKTVKLFWRE--LKLTGGPGCSRSR-------------------------------------
Md FHOD1                    DGPILPPKRKTVKLFWRE--LKLGQGLKGRGR--------------------------------------
Gg FHOD1                    DGPSQAKKKRTVKLFWKE--LKQLDGTVGSGR--------------------------------------
Dr FHOD1                    LDPAFVKKRKTVKLFWKE--LKQSDSPRKCK---------------------------------------
Dr LOC101886613             LASESPWSSRTLRLHWRA--LLSLQPLPRVGR--------------------------------------
Hs FHOD3                    GQPTFTKKKKTIRLFWNE--VRPFDWPCKNNR--------------------------------------
Mm FHOD3                    GQPAFTKKKKTIRLFWNE--VRPFEWPSKNNR--------------------------------------
Md FHOD3                    GQPAFTKKKKTIRLFWNE--VRPFEWQCKNK---------------------------------------
Gg FHOD3                    GQPAFIKKKKTIRLFWNE--VRPFEWQCKNNK--------------------------------------
Dr FHOD3A                   ELPLFQKKKKTIRLFWSE--VQPADWIYRNHK--------------------------------------
Dr FHOD3B                   EPPLFQKKKKTIRLFWNE--VRPIDWQYTNHK--------------------------------------
Ci LOC100184923             HTSQSPNKRRTVRLFWKE--K-------------------------------------------------
Dm FHOS                     GNNTIKKNKKTVKLFWKE--VREDMIPQ------------------------------------------
Dp DAPPUDRAFT_198277        SSNTLMKQKKTVKLFWRE--IREDQLSL------------------------------------------
Lp LOC106457482             QQKTIPKNKKTVKLFWKE--VKSDPILVSKL---------------------------------------
Lp LOC106472118             QQKTIPKNKKTVKLFWKE--VKTDPMLINRL---------------------------------------
Cg LOC105331928             PGANLKKVKKTIKLHWKT--VQPEAPHPS-----------------------------------------
Lg LOTGIDRAFT_213852        PGANLPKNKKTIKVHWKT--VPGDPTING-----------------------------------------
Ct CAPTEDRAFT_176129        ALDLHGKTKRTVRLHWKE--GRDEFHTPSG----------------------------------------
Hr HELRODRAFT_190561        SHDNKPAAKKTIKLHWKE--ANASYVLPSG----------------------------------------
Hr HELRODRAFT_67893         ----------------------------------------------------------------------
Hr HELRODRAFT_113789        ----------------------------------------------------------------------
Hr HELRODRAFT_141663        ----------------------------------------------------------------------
As ASU_09272                VSPAMQSKTSTLRLHWKP--AQADPPPVPAL---------------------------------------
Ce FHOD-1                   GDISPAANKGVLKLHWKP--ATVEQPDGIPSL--------------------------------------
Rc nRc.2.0.1.t09965         SESPNTKDLRTVKLFWKE--AQLQQPSSVL----------------------------------------
Ts D918_00902               PNPPINKDSKTVRLFWKE--AQCQVIPGLL----------------------------------------
Sr SRAE_1000289700          ESSPPSSKAALVKMHWKE--VVAEPPPVPTL---------------------------------------
Sp LOC587533                NTFPKSKKKKTVRLFWKE--TQPETMTLGRN---------------------------------------
Cs csin105116               PGTELPKSKKTIKLHWTE--WKPSQKDLKLIASVKPQDKTDSAVVAKGIGSRYFSSVANRTKDPKEKPKD
Eg EgrG_000493600           PGARIQKQSRTMRLHWSE--WVPKPKDVEALTKAAKSSGQDRVDFKPIKKPPLSQTEKNEEAKKVVEE--
Hs FMN2                     RKQPIEPCRPMKPLYWTR--IQLHSKRD------------------------------------------
Mm FMN2                     RKQLIEPCRPMKPLYWTR--IQLHSKRD------------------------------------------
Md FMN2                     RKQAIEPCRPMKPLYWTR--IQLHNRRD------------------------------------------
Gg FMN2                     RKHVIEPSRPMKPLYWTR--IQLHSKRD------------------------------------------
Dr FMN2A                    LKAVIEPPRPMKPLYWTR--IQLHAKKD------------------------------------------
Dr FMN2B                    RKCIVEPPRPMKPLYWTR--IQLHTKKD------------------------------------------
Hs FMN1                     RKPAIEPSCPMKPLYWTR--IQISDRSQ------------------------------------------
Mm FMN1                     RKPAIEPSCPMKPLYWTR--IQINDKSQ------------------------------------------
Md FMN1                     RKPAIEPSCPMKPLYWTR--IQISGGSQ------------------------------------------
Gg FMN1                     RKPAIEPSRPMKPLYWTR--IQLQGSRK------------------------------------------
Dr FMN1                     RKPSVEPVCAMKPLYWTR--IQIQE---------------------------------------------
Dr LOC100148950             RKPAVEPACPMKPLYWNR--IQIQD---------------------------------------------
Dr LOC101882656             ----------------------------------------------------------------------
Ci LOC100186202             PGGAVTPFKPMKPLYWIR--LNQSHSNQTI----------------------------------------
Sp LOC579678                TRPIIEPSVPMKPLYWNR--IQLHKLASQRGN--------------------------------------
Cg LOC105332220             LKPIIQTKSPMKPLFWQR--IQVHQIKSKS----------------------------------------
Lg LOTGIDRAFT_159891        SKPVISPKSPMKPLFWQR--LQVHVLKQREKKL-------------------------------------
Ct CAPTEDRAFT_203277_120894 SKCVIIPNSKMRPLFWER--LVL-----------------------------------------------
Cg LOC105320770             NKPLVRPTVRMKALDWNR--IILQRPGDEPDRN-------------------------------------
Lg LOTGIDRAFT_237086        NKPIVHTGVIMKHLPWSR--IIVNEEGE------------------------------------------
Ct CAPTEDRAFT_198682        RKSAIAPEVPMKPLFWKR--ICSHELPKASP---------------------------------------
Dm CAPU                     RKSAVNPPKPMRPLYWTR--IVTSAPPAPRPPSVANSTDSTENSGSSPDEPPAANGADAPPTAP------
Dp DAPPUDRAFT_196142        ----------------------------------------------------------------------
Lp LOC106464415             SGSGPAPFPAPPTGGWYG--AYSVSGAGNLTIDLSTFIHREMEPYMGKLLSPDIPQVPPELVEIRQNDED
Cg LOC105336275             TMWTPTPKHKMKTFNWTK--VPSHTI--------------------------------------------
Hr HELRODRAFT_65173         NKPVVKPNLAMKPLFWKK--IQVDT---------------------------------------------
Cg LOC105346839             PISTPEPHCKLRHITWNK--IPNVA---------------------------------------------
Cg LOC105346870             APTSPKPKIKMKVVNWTK--VPPRTI--------------------------------------------
Ct CAPTEDRAFT_191656        SLSVPIPKTKMKTLNWTK--IPNNAL--------------------------------------------
As ASU_11056                PKSMPKEGTKLKQIQWTK--IPAEKVVDAGT---------------------------------------
Ce EXC-6                    FLPKKEKKTKTRTVQWSK--INASV---------------------------------------------
Rc nRc.2.0.1.t24846         YTFPKEKCKKTKILYWNK--LAPSSLV-------------------------------------------
Ct CAPTEDRAFT_223320        NFIKRKPSQKMKHVQWSK--IPQAEA--------------------------------------------
Hr HELRODRAFT_187875        CISVPIPKSKMKTVNWTK--LPAQIL--------------------------------------------
Hr HELRODRAFT_170303        KRKMPVPTTAMKRLQWSK--IPANTI--------------------------------------------
Hr HELRODRAFT_175565        ----------------------------------------------------------------------
Hr HELRODRAFT_176187        ----------------------------------------------------------------------
Hs INF2                     HRRVNPPTLRMKKLNWQK--LPSNVA--------------------------------------------
Mm INF2                     HRRVNPPTLRMKKLNWQK--LPSNVA--------------------------------------------
Md INF2                     HRKVNPPTLRMKKLNWQK--LPSNVV--------------------------------------------
Gg INF2                     RKAVKTPTMRMKKLNWQK--LPSNVV--------------------------------------------
Dr INF2                     VRSGPYPTLRMKKLNWQK--LNSRAV--------------------------------------------
Gg LOC101749904             PCPKKTPKLRMKVFHWQK--LPSDVV--------------------------------------------
Ci LOC100180755             SATVPKPTAKLRKFNWQK--IPQNTLR-------------------------------------------
Hs FHDC1                    GYSHLGKKKRMRSFFWKT--IPEEQV--------------------------------------------
Mm FHDC1                    GYSSLGKKKRMRSFFWKT--IPEEQV--------------------------------------------
Md FHDC1                    GHGHLSKKKKMRNFFWKT--IPEEQV--------------------------------------------
Gg FHDC1                    GHDGHSRKKRMRSFFWKT--IPEEQV--------------------------------------------
Dr FHDC1                    GQHASRKKRRVRSFFWKT--IPEEKV--------------------------------------------
Dr FHDC2                    TRVDSGRKHRLRNLNWER--IPKERI--------------------------------------------
Dr FHDC3                    FTRTVQRRSRMRNFNWDA--IPRHSV--------------------------------------------
Dr FHDC4                    FTRGPTRASTMRNFNWEP--IPKNNV--------------------------------------------
Dr LOC101882071             AVHSAERKRRVKSFFWKP--IPEDRVRQ------------------------------------------
Ci LOC100182732             MGYNAKDNKRLRRLNWQK--IPDIQINS------------------------------------------
Rc nRc.2.0.1.t11026         FDHLPEPSRKLKSIFWQK--IAAEKIAAVDAPHTVKIAAEKIAAV-------------------------
Ts M51301679                SRTLPTPSVKLRSLPWHK--VPSMRVT-------------------------------------------
Sp LOC579910                ASGPPKPKKKMRTVNWSK--IPPNKIMSQPNMTV------------------------------------
Dm FORM3                    QQDTPAPKAKMKTINWGK--IPHNKV--------------------------------------------
Dp DAPPUDRAFT_105824        QLDIPRPKAKMKTLNWVK--LPDIKI--------------------------------------------
Dp DAPPUDRAFT_34615         ----------------------------------------------------------------------
Lp LOC106457567             QQTIPKPKNKMVSLNWNK--IPTQKI--------------------------------------------
Lp LOC106475921             SHTFPKPKHKMKTLNWSK--IPNGLI--------------------------------------------
Lp LOC106473764             ----------------------------------------------------------------------
Lp LOC106473831             ----------------------------------------------------------------------
Sp LOC588660                AIPNVKPKSRMRTLNWVK--LPPRKVM-------------------------------------------
Cg LOC105346876             RPPLPPPSKKMKNVPWVK--IADETID-------------------------------------------
Cg LOC105327750             ----------MRTLQWSK--ISASKVM-------------------------------------------
Lg LOTGIDRAFT_171217        EIKTPEPNCKMKSLNWSK--VPIHS---------------------------------------------
Lg LOTGIDRAFT_224207        GFEVPRPKHKMKTFNWAK--LSAHVL--------------------------------------------
Sr SRAE_2000054200          NVPDPPSNNNLKPISWIK--IDEKSP--------------------------------------------
Cs csin103680               QFSKARVSVTNLRHLWRQ--SGVSV---------------------------------------------
As ASU_01643                AAAIYKKTRATNTINWEA--VKPEVL--------------------------------------------
Sr SRAE_1000180500          SSVVYSKTKKTNTIQWTA--VRNQVI--------------------------------------------
Sr SRAE_2000185600          NVSKYDKTKTTNTVSWTP--VKNIDS--------------------------------------------
Ce INFT-2                   SAVVYRKQKKTAFVRWPK--LTMQM---------------------------------------------

                            ---------+---------+---------+---------+---------+---------+---------+
                                     80        90        100       110       120       130       140
                            ---------+---------+---------+---------+---------+---------+---------+
Hs DIAPH2                   ---------LS-ENCFWLRVKED-----------------------------------------------
Mm DIAPH2                   ---------LS-ENCVWLKLKEE-----------------------------------------------
Md DIAPH2                   ---------IS-ENCFWLKVKED-----------------------------------------------
Hs DIAPH3                   ---------MT-ENCFWIKVNEN-----------------------------------------------
Mm DIAPH3                   ---------MS-ENCFWIKVNEN-----------------------------------------------
Md DIAPH3                   ---------MT-ENCFWLKANEN-----------------------------------------------
Dr DIAPH2                   ---------MA-ENCFWLKVKEE-----------------------------------------------
Hs DIAPH1                   ---------LS-QDCFWTKVKED-----------------------------------------------
Mm DIAPH1                   ---------LS-QDCFWTKVKED-----------------------------------------------
Md DIAPH1                   ---------LS-QDCFWTKVKED-----------------------------------------------
Gg DIAPH1                   ---------IA-ENSFWVKAEEN-----------------------------------------------
Dr LOC101882228             ----------------------------------------------------------------------
Gg DIAPH3                   ---------MT-ESCFWVKAEED-----------------------------------------------
Ci LOC100175505             ---------IQ-EKSFWVSAKEE-----------------------------------------------
Cg LOC105331485             ---------MD-KEAFWVNVHED-----------------------------------------------
Lg LOTGIDRAFT_142208        ---------LD-KESLWVKIDET-----------------------------------------------
Ct CAPTEDRAFT_225699        ---------LA-KDSFWVNVDET-----------------------------------------------
Hr HELRODRAFT_86808         ---------VT-TDSFWANVDED-----------------------------------------------
Hr HELRODRAFT_192510        ---------LQ-PDSFWLRLDEE-----------------------------------------------
Dm DIA                      ---------MS-DKAFWVKCQED-----------------------------------------------
Cs csin109205               ---------LL-SDTFVRKLHRRFRIKENTRMKNGGAVSEVTSIVTSTNLCKQLEGVQLTAGLDENTSIT
Dp DAPPUDRAFT_220427        ---------LS-EKAFWVNVEED-----------------------------------------------
Lp LOC106476350             ---------LS-EKSFWVKVAEE-----------------------------------------------
Sp LOC592122                ---------LG-KHSLWVNAKED-----------------------------------------------
Cg LOC105340901             ---------LK-EDSFWVKAEEA-----------------------------------------------
As ASU_10581                ---------IS-KDSFWAQTSEE-----------------------------------------------
Ce CYK-1                    ---------IP-RESFWVGTNEE-----------------------------------------------
Ts M51312297                ---------LS-EHAFWTRSEED-----------------------------------------------
Sr SRAE_2000198100          ---------IN-KESFWTETVED-----------------------------------------------
Rc nRc.2.0.1.t24530         ---------LT-EESFWAKTREQ-----------------------------------------------
Eg EgrG_000858900           ---------LA-EDSVWVKMQEN-----------------------------------------------
Cs csin100125               ---------LT-EDSVWVKLQED-----------------------------------------------
Hs GRID2IP                  ---------NS-EGTIWGQLGED-----------------------------------------------
Mm GRID2IP                  ---------NS-EGTIWGQLGED-----------------------------------------------
Md LOC100617300             ---------NS-EGTIWGQLGED-----------------------------------------------
Gg GRID2IP                  ---------NS-EGTIWGQLGED-----------------------------------------------
Dr GRID2IPA                 ---------NS-EGTIWGQMEED-----------------------------------------------
Dr GRID2IPB                 ---------NS-EGTIWGQLGDD-----------------------------------------------
Ci LOC101242752             ---------DL-GNTVWGQLGED-----------------------------------------------
Cg LOC105334784             ---------KV-ENTIWEQLGND-----------------------------------------------
Lg LOTGIDRAFT_155476        ---------KV-NNTVWQQIDDS-----------------------------------------------
Ct CAPTEDRAFT_223619        ---------VQ-ENTVWAKIGDI-----------------------------------------------
Hr HELRODRAFT_160719        ---------VD-DDTIWAKIDKE-----------------------------------------------
Sp LOC580555                ---------DT-ENTVWSGLGDE-----------------------------------------------
Hs DAAM1                    ---------KL-EGTVWTEIDDT-----------------------------------------------
Mm DAAM1                    ---------KL-DGTVWTEIDDT-----------------------------------------------
Md DAAM1                    ---------KL-DGTIWNEIDDL-----------------------------------------------
Gg DAAM1                    ---------KL-AGTVWTDIDDA-----------------------------------------------
Dr DAAM1A                   ---------KL-EGTVWLDLDDV-----------------------------------------------
Dr DAAM1B                   ---------KL-EGTVWADVDDG-----------------------------------------------
Hs DAAM2                    ---------RV-PGTVWNEIDDM-----------------------------------------------
Mm DAAM2                    ---------RV-SGTVWNEIDDS-----------------------------------------------
Md DAAM2                    ---------RI-SDTVWNEIDDL-----------------------------------------------
Gg DAAM2                    ---------RI-HGTIWNEIDDL-----------------------------------------------
Dr DAAM2                    ---------EI-TDTIWYGIDDR-----------------------------------------------
Ci LOC100184055             ---------NI-KGTIWTEIDDT-----------------------------------------------
Sp LOC583322                ---------KI-QGTIWQDLDDL-----------------------------------------------
Dm DAAM                     ---------KL-QGTVWSELDES-----------------------------------------------
Dp DAPPUDRAFT_306800        ---------KV-AGTIWTELDEA-----------------------------------------------
Lp LOC106457161             ---------KL-EGTIWMELDDT-----------------------------------------------
Lp LOC106457176             ---------KL-EGTVWMELDDT-----------------------------------------------
Lp LOC106462789             ---------KL-EGTIWTELDDT-----------------------------------------------
Ct CAPTEDRAFT_175180        ---------KV-KETVWSDLDDT-----------------------------------------------
Hr HELRODRAFT_64096         ---------KI-SGTIWEKLDDS-----------------------------------------------
Hr HELRODRAFT_89568         ---------KV-DGTIWMGVDES-----------------------------------------------
Cg LOC105341767             ---------KL-SGTVWSRLDPS-----------------------------------------------
Lg LOTGIDRAFT_159871        ---------QI-KGTVWSDLDDT-----------------------------------------------
As ASU_01303                ---------KI-AGTIWEKIDDE-----------------------------------------------
Sr SRAE_2000344300          ---------KI-PGTIWENLGDE-----------------------------------------------
Ce DAAM-1                   ---------KT-RGTVWDGIDDE-----------------------------------------------
Rc nRc.2.0.1.t12637         ---------QL-SGSLWLDYEDD-----------------------------------------------
Hs FMNL2                    ---------QI-NGTVFNEIDDE-----------------------------------------------
Mm FMNL2                    ---------QI-NGTVFNEIDDE-----------------------------------------------
Dr FMNL2A                   ---------QI-NGTVFNEIDDE-----------------------------------------------
Dr FMNL2B                   ---------QI-NGTVFNEIDDE-----------------------------------------------
Hs FMNL3                    ---------QI-SGTVFSELDDE-----------------------------------------------
Mm FMNL3                    ---------QI-NGTVFSELDDE-----------------------------------------------
Dr FMNL3                    ---------QI-NGTVFNEIDDD-----------------------------------------------
Md FMNL2                    ---------QI-NGTVFNEIDDE-----------------------------------------------
Hs FMNL1                    ---------QI-TGTVFTELNDE-----------------------------------------------
Mm FMNL1                    ---------QI-TGTVFTELNDE-----------------------------------------------
Md FMNL1                    ---------QI-TGTVFTEINDE-----------------------------------------------
Gg FMNL1                    ---------QI-DGTVFTELNDE-----------------------------------------------
Gg FMNL2                    ---------QI-NGTVFNEIDDE-----------------------------------------------
Dr FMNL1                    ---------QV-AGTVFTELDDQ-----------------------------------------------
Dr FMNL1A                   ---------QV-SGTVFSELNDE-----------------------------------------------
Ci LOC100183501             ---------QV-AGTIFNELDDD-----------------------------------------------
Ct CAPTEDRAFT_171809        ---------QV-KGTVFSELDDE-----------------------------------------------
Hr HELRODRAFT_192864        ---------QV-KGTVFADLDDE-----------------------------------------------
Hr HELRODRAFT_155739        ---------EV-KGTMFNDLDDE-----------------------------------------------
Hr HELRODRAFT_159244        ---------QV-KDTIFVDIKEE-----------------------------------------------
Cg LOC105326194             ---------QV-KGTVFSDLDDD-----------------------------------------------
Lg LOTGIDRAFT_139357        ---------QV-KGTIFSDLDDE-----------------------------------------------
Dm FRL                      ---------QV-RGTIFNELDDE-----------------------------------------------
Dp DAPPUDRAFT_305626        ---------QV-KGTIFNELDDE-----------------------------------------------
Lp LOC106468420             ---------QV-KGTVFSELDED-----------------------------------------------
Lp LOC106468029             ---------QV-KGTVFSELDED-----------------------------------------------
Lp LOC106478881             ---------QV-KGTVFNELDDE-----------------------------------------------
Lp LOC106467225             ---------QV-KGTIFTELDED-----------------------------------------------
Sp LOC577797                ---------QI-GGTVFSELDDE-----------------------------------------------
Eg EgrG_001084800           ---------QL-RNTIFVGMNDE-----------------------------------------------
Cs csin103265               ---------QL-RGTVFVGMNDE-----------------------------------------------
As ASU_08696                ---------QA-KDTVFNNLNDE-----------------------------------------------
Rc nRc.2.0.1.t42620         ---------QL-KGTVFSELDDD-----------------------------------------------
Sr SRAE_2000183000          ---------QV-KETVFSNLNDD-----------------------------------------------
Ts M51304777                ---------QV-KGTVFNDLDDD-----------------------------------------------
Ce FRL-1                    ---------QA-KNTVFEKLNDE-----------------------------------------------
As ASU_13825                ---------QI-SRTVFETFNTQ-----------------------------------------------
Sr SRAE_2000165800          ---------FI-KNTIFDISIDD-----------------------------------------------
Ce FOZI-1                   ---------QM-KGTVFADCRSN-----------------------------------------------
Sp LOC591753                ---------TP-GNTIFKVLDDE-----------------------------------------------
Ct CAPTEDRAFT_227846        ---------SV-KGSIFEAINDR-----------------------------------------------
Cg LOC105322386             ---------DV-ENTMFKHLNYE-----------------------------------------------
Sp LOC100890634             ---------MV-SSSIWKTARDL-----------------------------------------------
Md LOC103097295             ---------KI-QKSIWATCDLQ-----------------------------------------------
Gg LOC419333                ---------KI-PKSIWGSCDPG-----------------------------------------------
Dr LOC101883438             ---------KI-EKSMWSRRSLR-----------------------------------------------
Ci LOC100176399             ---------MI-AKSMWKNMEDL-----------------------------------------------
Cg LOC105340863             ---------QV-KSSFWKHASDR-----------------------------------------------
Lg LOTGIDRAFT_158968        ---------AA-SNSIWKDMRDV-----------------------------------------------
Hs FHOD1                    ---------FGPCATLWASLDPV-----------------------------------------------
Mm FHOD1                    ---------FGPCPTLWASLEPV-----------------------------------------------
Md FHOD1                    ---------FGPNPTLWASLEPV-----------------------------------------------
Gg FHOD1                    ---------FG-QATLWASLQNV-----------------------------------------------
Dr FHOD1                    ---------FG-RGTVWASLDKV-----------------------------------------------
Dr LOC101886613             ---------FG-PQSIWATLEPV-----------------------------------------------
Hs FHOD3                    ---------RC-REFLWSKLEPI-----------------------------------------------
Mm FHOD3                    ---------RC-REFLWSKLEPI-----------------------------------------------
Md FHOD3                    ---------RC-REFLWSKLEPI-----------------------------------------------
Gg FHOD3                    ---------RC-REFLWSKLEPI-----------------------------------------------
Dr FHOD3A                   ---------RS-QESLWSRLEPV-----------------------------------------------
Dr FHOD3B                   ---------RC-KESLWSKLDPI-----------------------------------------------
Ci LOC100184923             ----------------------------------------------------------------------
Dm FHOS                     ---------VV-GKTIWDELPDA-----------------------------------------------
Dp DAPPUDRAFT_198277        ---------IK-GPTLWDELHPV-----------------------------------------------
Lp LOC106457482             ---------SN-KKTIWDEIKPT-----------------------------------------------
Lp LOC106472118             ---------SK-KKTIWDELNPA-----------------------------------------------
Cg LOC105331928             ---------TK-GETIWKDVINV-----------------------------------------------
Lg LOTGIDRAFT_213852        ---------SK-MDTIWKELAPF-----------------------------------------------
Ct CAPTEDRAFT_176129        ---------RT-SDTIWKKIVRE-----------------------------------------------
Hr HELRODRAFT_190561        ---------KQ-SDTFWTSVVKE-----------------------------------------------
Hr HELRODRAFT_67893         ----------------------------------------------------------------------
Hr HELRODRAFT_113789        ------------MESIWGRVARE-----------------------------------------------
Hr HELRODRAFT_141663        ----------------------------------------------------------------------
As ASU_09272                ---------KN-KGSFWHKLDLP-----------------------------------------------
Ce FHOD-1                   ---------KQ-KGSFWNTVDGA-----------------------------------------------
Rc nRc.2.0.1.t09965         ---------ES-KGVFWQKVKPV-----------------------------------------------
Ts D918_00902               ---------DS-KGVFWQKLRPV-----------------------------------------------
Sr SRAE_1000289700          ---------KN-KGTFWKKVETP-----------------------------------------------
Sp LOC587533                ---------GM-KSTIWTQLDDV-----------------------------------------------
Cs csin105116               ---------LK-KSIIWSELVPI-----------------------------------------------
Eg EgrG_000493600           ---------LK-TSTIWSHMVPV-----------------------------------------------
Hs FMN2                     ---------SS-TSLIWEKIEEP-----------------------------------------------
Mm FMN2                     ---------SS-PSLIWEKIEEP-----------------------------------------------
Md FMN2                     ---------SS-TSLIWEKIEEP-----------------------------------------------
Gg FMN2                     ---------SS-ASLVWEKIEEP-----------------------------------------------
Dr FMN2A                    ---------AK-SALVWENVQEP-----------------------------------------------
Dr FMN2B                    ----------S-NAVVWDTIEEP-----------------------------------------------
Hs FMN1                     ---------NA-TPTLWDSLEEP-----------------------------------------------
Mm FMN1                     ---------DA-APTLWDSLEEP-----------------------------------------------
Md FMN1                     ---------ST-TPTLWDSLEEP-----------------------------------------------
Gg FMN1                     ---------TA-IPTLWESLEEP-----------------------------------------------
Dr FMN1                     ---------CR-NDVLWSSLKEP-----------------------------------------------
Dr LOC100148950             ---------NN-NNTLWSSLEEP-----------------------------------------------
Dr LOC101882656             ----------------------------------------------------------------------
Ci LOC100186202             ---------EQ-KKTLWENVEVV-----------------------------------------------
Sp LOC579678                ---------NL-EEAVWMDMKEP-----------------------------------------------
Cg LOC105332220             ---------KD-MRLVWEEIDEA-----------------------------------------------
Lg LOTGIDRAFT_159891        ---------NE-HRLFWEKVEEP-----------------------------------------------
Ct CAPTEDRAFT_203277_120894 ---------AN-SNTIWTEMNDI-----------------------------------------------
Cg LOC105320770             ---------PT-TSTIWHSMLEP-----------------------------------------------
Lg LOTGIDRAFT_237086        ---------NG-PTSIWQSMMEP-----------------------------------------------
Ct CAPTEDRAFT_198682        ---------EA-ADFLWEKLDEA-----------------------------------------------
Dm CAPU                     ---------PA-TKEIWTEIEET-----------------------------------------------
Dp DAPPUDRAFT_196142        ----------------------------------------------------------------------
Lp LOC106464415             FDHLFLLPENQ-KSCFWEILEEI-----------------------------------------------
Cg LOC105336275             ---------SS-HENVWKEILDM-----------------------------------------------
Hr HELRODRAFT_65173         ---------VG-TYCLWEILKEP-----------------------------------------------
Cg LOC105346839             ---------FH-KESVWGDVLKM-----------------------------------------------
Cg LOC105346870             ---------SS-FENVWKEVENL-----------------------------------------------
Ct CAPTEDRAFT_191656        ---------SR-SKSVWSEIHTL-----------------------------------------------
As ASU_11056                ---------EN-IRNVWMSSARL-----------------------------------------------
Ce EXC-6                    ---------VQ-DDSVWGKLAKA-----------------------------------------------
Rc nRc.2.0.1.t24846         ---------HK-KNNVWVENVNV-----------------------------------------------
Ct CAPTEDRAFT_223320        ---------IE-NGTIWKDVLAM-----------------------------------------------
Hr HELRODRAFT_187875        ---------TK-EEVIWSSVLKV-----------------------------------------------
Hr HELRODRAFT_170303        ---------IG-KKNIWTDVLKN---------------------------------------------LM
Hr HELRODRAFT_175565        ----------------------------------------------------------------------
Hr HELRODRAFT_176187        ----------------------------------------------------------------------
Hs INF2                     ---------RE-HNSMWASLSSP-----------------------------------------------
Mm INF2                     ---------RE-RNSMWATLGSP-----------------------------------------------
Md INF2                     ---------RD-SHSMWASVSSL-----------------------------------------------
Gg INF2                     ---------RE-SHSMWASVSSS-----------------------------------------------
Dr INF2                     ---------TD-GPSMWASVPSE-----------------------------------------------
Gg LOC101749904             ---------RQ-SRSMWAVVPSG-----------------------------------------------
Ci LOC100180755             ---------KS-TDSVWENLERG-----------------------------------------------
Hs FHDC1                    ---------RG-KTNIWTLAARQ-----------------------------------------------
Mm FHDC1                    ---------RG-KTNIWTLAAKQ-----------------------------------------------
Md FHDC1                    ---------RG-KTNIWTIAERQ-----------------------------------------------
Gg FHDC1                    ---------RG-KTNIWTIAARP-----------------------------------------------
Dr FHDC1                    ---------RG-KPNIWTLAVRQ-----------------------------------------------
Dr FHDC2                    ---------EG-RNNVWSGSLDE-----------------------------------------------
Dr FHDC3                    ---------LG-KRNVWTAHRNL-----------------------------------------------
Dr FHDC4                    ---------LG-KTNIWTEKNRE-----------------------------------------------
Dr LOC101882071             ---------QD-RTNLWSLRQDS-----------------------------------------------
Ci LOC100182732             ---------AG-ETNIWMEGKSG-----------------------------------------------
Rc nRc.2.0.1.t11026         ---------DA-PHTVWTPVVAV--------------------------------------------EEQ
Ts M51301679                ---------TG-RDNVWAQGARE-----------------------------------------------
Sp LOC579910                ---------GP-NRNIWRQISEH-----------------------------------------------
Dm FORM3                    ---------LG-KQNIWSIVASN-----------------------------------------------
Dp DAPPUDRAFT_105824        ---------FS-RSNIWTTVAKS-----------------------------------------------
Dp DAPPUDRAFT_34615         ----------------------------------------------------------------------
Lp LOC106457567             ---------TG-QKNLWTLVASS-----------------------------------------------
Lp LOC106475921             ---------SH-GSSLWSELQED-----------------------------------------------
Lp LOC106473764             ----------------------------------------------------------------------
Lp LOC106473831             ----------------------------------------------------------------------
Sp LOC588660                ---------HA-NNSIWSKVNKI-----------------------------------------------
Cg LOC105346876             ---------RY-KGCLWALSAEM-----------------------------------------------
Cg LOC105327750             ---------SG-KPNIWQSVGKR-----------------------------------------------
Lg LOTGIDRAFT_171217        ---------LR-KNSIWGDVASM-----------------------------------------------
Lg LOTGIDRAFT_224207        ---------NS-NDNIWKDVLKM-----------------------------------------------
Sr SRAE_2000054200          ---------RR-GSTIWDTNSIV-----------------------------------------------
Cs csin103680               ---------NL-KGHMYQATVRA----------------------------------------------A
As ASU_01643                ---------IA-KTTVWSDQSGT-----------------------------------------------
Sr SRAE_1000180500          ---------IN-NKTIWNHFVEP-----------------------------------------------
Sr SRAE_2000185600          ---------GN-KTSIWSNFVEP-----------------------------------------------
Ce INFT-2                   ---------QD-AGTVFNDSLCV-----------------------------------------------

                            ---------+---------+---------+---------+---------+---------+---------+
                                     150       160       170       180       190       200       210
                            ---------+---------+---------+---------+---------+---------+---------+
Hs DIAPH2                   ------KFENPDLFAKLALNFATQIKV------------------------------QKNAEALEEKKTG
Mm DIAPH2                   ------KYENADLFAKLALTFPSQMKG------------------------------QRNTEAAEENRSG
Md DIAPH2                   ------KFENPDLFAKLALTFATQMKV-------------------------------KKNIDVSEEKKV
Hs DIAPH3                   ------KYENVDLLCKLENTFCCQQKE--------------------------------RREEEDIEEKK
Mm DIAPH3                   ------KYENRDLLCKLENTFCCQEKE--------------------------------KRNTNDFDEKK
Md DIAPH3                   ------KYENTDLLCKLENTFCCQRKE--------------------------------KKEEEDFAEKR
Dr DIAPH2                   ------RFENTDMFSELSLSFSSKSRV-------------------------------KKDVEETDDRMT
Hs DIAPH1                   ------RFENNELFAKLTLTFSAQTKT----------------------------SKAKKDQEGGEEKKS
Mm DIAPH1                   ------RFENNELFAKLTLAFSAQTKT----------------------------SKAKKDQEGGEEKKS
Md DIAPH1                   ------RFEDNELFAKLTLTFSAQTKT----------------------------SKAKKDQEGGEEKKS
Gg DIAPH1                   ------KFESPELFARLAVTFGTQMKA------------------------------KKAVEKQEEKKTE
Dr LOC101882228             ----------------------------------------------------------------------
Gg DIAPH3                   ------KYENADMLCKLELTFCCQKRV--------------------------------KKDEEDFEEKK
Ci LOC100175505             ------IFESPDLFTRLMATFGQKKVT------------------------------------KKAVEVE
Cg LOC105331485             ------KFEDQNLFEGLLENFAVATKE---------------------------------KKKDMNQQEV
Lg LOTGIDRAFT_142208        ------ELESDDLLKGLEEQFAVKAPP---------------------------------KKETDGEETK
Ct CAPTEDRAFT_225699        ------KFENPVIFNGLIENFSSKAPK---------------------------------KILSSENSEK
Hr HELRODRAFT_86808         ------KLAKDIVFEGIKLHFAAKVAA----------------------------------PKVADVTDS
Hr HELRODRAFT_192510        ------KFASVELFNQLTSNFAFKTSD----------------------------------KPESSDPVE
Dm DIA                      ------KLAQDDFLAELAVKFSSKPVK--------------------------------KEQKDAVDKPT
Cs csin109205               QRFHRIGSKRFGLKRHSLELFSTKVAQ----------------------------------------TLA
Dp DAPPUDRAFT_220427        ------RLVSPDLLEGLSAKFSSKPPA---------------------------------KKAREGDSDK
Lp LOC106476350             ------TLADEDVLDSLTLKFSSAPPA----------------------------------KKPKQQTEE
Sp LOC592122                ------KLEKTEVLEQLAILFASKPGK---------------------------KLGGGGGIEADVDGKT
Cg LOC105340901             ------RFEDDFIFQSLVENFSVKKPV--------------------------------KKDAQVEVANE
As ASU_10581                ------KFANEKLFESLKLKFATSRQP---------------------------LPVEPSEAKTTGTKGL
Ce CYK-1                    ------QLTSDRMFDRLRTKFATKPAA---------------------------------NSGTLGGVLN
Ts M51312297                ------KLKSDDLFKILELQFSTANAV--------------------------------------SGVNK
Sr SRAE_2000198100          ------KWEKENILKFLNDNFESNMNK------------------------------SSNKDTIYGDIGT
Rc nRc.2.0.1.t24530         ------EIVDENLLSDLEEKFSTKNSA-----------AVFIATSKDSSPSDADAESSSCSSSSGTVIGV
Eg EgrG_000858900           ------ELASDDLLQSLADNFNTKPPK---------------KFTENGEGVVDGAEENGGRVGAAVGAAS
Cs csin100125               ------KLESPELFESLTSQFSTKPTK----------------------------KLQSVDGDSGAGRAA
Hs GRID2IP                  --SDYDKLSDMVKYLDLELHFGTQKPA-------------------------------------KPVPGP
Mm GRID2IP                  --SDYDKLSDMVKYLDLELHFGTQKPP-------------------------------------KPVPGP
Md LOC100617300             --SDYDKLNDMVKYLDLELHFGTQKPA-------------------------------------KPTLAP
Gg GRID2IP                  --SDYDKLSDMVKYLDLELHFGTQKPT-------------------------------------KPTFMP
Dr GRID2IPA                 --SDYDKLSDMVKYLDLELHFGTQKTP---------------------------------VALPEPSPQV
Dr GRID2IPB                 --PDYHKLSDMVKYLDLDLYFGTQRNS---------------------------------ISLPEPTFLP
Ci LOC101242752             ----YDTINDVVKYLDLEEHFAMKKAK--------------------------------------TFKKK
Cg LOC105334784             ------DLDDVIKYLELENHFSVQNKK------------------------------------------T
Lg LOTGIDRAFT_155476        ------ELEDIVKYLELDQHFSTKTTK------------------------------------------P
Ct CAPTEDRAFT_223619        -----EELDDIVRYLELEQQFSTKQTK----------------------------------------VAD
Hr HELRODRAFT_160719        ---KSDNLDDIVKYLELEQKFSTKINT-------------------------------------------
Sp LOC580555                ----VGYFDDVIKHLELEEKFSTVSKG-----------------------------KDGKPGKGGKLGLS
Hs DAAM1                    ------KVFKILDLEDLERTFSAYQRQ--------------------------------QKEADAIDDTL
Mm DAAM1                    ------KVFKILDLEDLERTFSAYQRQ-----------------------QEFFVNNSKQKEADAIDDTL
Md DAAM1                    ------KVFKNLDLEDLERTFSAYQRQ----------------------QDFFINSNSKQKETDAIDDTL
Gg DAAM1                    ------KVFKILDLEDLERTFSAYQRQ---------------------------------QKEDAIDDTL
Dr DAAM1A                   ------RVFKQLDLEDIEKTFSAYQRQQ--------------------------DFLFNNFRQKESEDDT
Dr DAAM1B                   ------RVFKILDLEDIEKTFSAYQRQQ-------------------------DFFMVNNNKQKETEDDT
Hs DAAM2                    ------QVFRILDLEDFEKMFSAYQRH--------------------------------QKELGSTEDIY
Mm DAAM2                    ------QVFRILDLEDFEKMFSAYQRH----QACMQEGPQRERGNVRDGGAASRPLPAVEKELGSTEDIY
Md DAAM2                    ------RVFQVLDLEDLEKMFSAYQRH--------------------------------QKEMGSTEDLY
Gg DAAM2                    ------KAFKVLDLEDFEKMFSAYQRH---------------------QDLLTNPSSCKQKEMGSTEDLY
Dr DAAM2                    ------RAFKVLDLKDIEKMFSAYQRQ--------------------------------QKETGSMDDLN
Ci LOC100184055             ------KAFKFIDLPDFDNTFSAYQRQ---------------------------QEAVPVMPKKYGSQED
Sp LOC583322                ------KVIKVLDLREFDNTFSAYQKK---------------------------GDETDGNRGDEITGGS
Dm DAAM                     ------KLYNNMELESIDKLFSAYQKN----------------------------GVSATDGSYEDLRVT
Dp DAPPUDRAFT_306800        ------KLYKVIDLGEFDKLFSAYQKN---------------------------GLNNHDGSTEDLRQIT
Lp LOC106457161             ------KLYKDIDLNEMDKMFSAYQKQ----------------------QVRFFYFISYDQNINFMRQIT
Lp LOC106457176             ------KLYKDIDLNEMDKMFSAYQKQ-----------------------------QCNDSVEDLTSVTS
Lp LOC106462789             ------KLYKDIDLFEMDKMFSAYQKQ-----------------------------QCNGSIEDLTAVTS
Ct CAPTEDRAFT_175180        ------KLYKNLDLDEFEKTFSAYQRP----------------------------------PEDSQENLK
Hr HELRODRAFT_64096         ------KIYCQLDLDELEKNFTAYHKQ---------------------------------DQNMDGENKG
Hr HELRODRAFT_89568         ------NVYKAIDLDDFEKNFSAYQRQ----------------------------DINDVDQSQVGTITR
Cg LOC105341767             ------KLYKQLDLEDFEHTFSAYQKQ--------------------------------QNNDGEDTEGS
Lg LOTGIDRAFT_159871        ------KLYNTLDLGDFEKNFSAYQRQ-----------------------------------EEGEQDTK
As ASU_01303                ------KLYQQLDLAELSENFAMAKGT-------------------------------VEEADSVSGTLR
Sr SRAE_2000344300          ------KMYEQLDLPSISLNFSSQKHD------------------------------DISSDNGTMNTLT
Ce DAAM-1                   ------KIYKQLDLTELSGCFAASSSH-------------------------------KDEDTDTLYGTI
Rc nRc.2.0.1.t12637         -----SGTEDFIDLENLNKNFSSVKPA----------------------------------QLAFADNQS
Hs FMNL2                    ------RILEDLNVDEFEEIFKTKAQG--------------------------------PAIDLSSSKQK
Mm FMNL2                    ------RILEDLNVDEFEEIFKTKAQG--------------------------------PAIDLSSSKQK
Dr FMNL2A                   ------RILEDLNVDEFEEMFKTKAQG--------------------------------PAIDITSSKQK
Dr FMNL2B                   ------RILEDLNVDEFEEMFKTKAQG--------------------------------PAVDMTLQKQK
Hs FMNL3                    ------KILEDLDLDKFEELFKTKAQG--------------------------------PALDLICSKNK
Mm FMNL3                    ------KILEDLDLDRFEELFKTKAQG--------------------------------PALDLICSKNK
Dr FMNL3                    ------RVLEELDLEKFEELFKTKAQG--------------------------------PVVDLSCSKSK
Md FMNL2                    ------RILEDLNVDEFEEIFKTKAQG--------------------------------PAIDLTSSKQK
Hs FMNL1                    ------KVLQELDMSDFEEQFKTKSQG--------------------------------PSLDLSALKSK
Mm FMNL1                    ------KVLQELDMNDFEEHFKTKSQG--------------------------------PCLDISALKGK
Md FMNL1                    ------KVLQELDMSDFEEQFKTKSQG--------------------------------PSLDLNALKVK
Gg FMNL1                    ------KVLQELDMSDFEEQFKTKAQG--------------------------------PGLDISALKVK
Gg FMNL2                    ------RILEDLNVDEFEEIFKTKAQG--------------------------------PAIDLTSSKQK
Dr FMNL1                    ------TVLQELNMDVFEELFKTKAQS--------------------------------APVDVGTLKVK
Dr FMNL1A                   ------QVLQALNMDLFAEQFKTKAQG--------------------------------PPADLSKLKVK
Ci LOC100183501             ------SVLNEINMNEFEEMFKTRAQD--------------------------------TEADRMRMQKI
Ct CAPTEDRAFT_171809        ------KLYETLDFNQFEEAFKLNTAG----------------------------SLGADDLETPTLNKR
Hr HELRODRAFT_192864        ------KLYQTIDFHKFEDVFRLNQFA----------------------------LDATDEVDGTPKSER
Hr HELRODRAFT_155739        ------KLYKVLDFKEFEDLFKLGNMA-----------------------------LLDVDMPDTASATI
Hr HELRODRAFT_159244        ------SIYKLIDLEDFEKHFKLLSRP-----------SVPNGSTPSLEINKTIRNRRMSNKFECGNVNS
Cg LOC105326194             ------KLLNVIDFFQFEEVFKLGAGL---------------------------------IGTDDVKGET
Lg LOTGIDRAFT_139357        ------KLYSVIDFLEFEEIFRLGPAG------------------------------PIRSSENGTPKLG
Dm FRL                      ------KIFKQIDFNEFEERFKIGIGG------------------------ALRNGSNGTEVDG-SLQSS
Dp DAPPUDRAFT_305626        ------KLHSLIDFNEFEEQFKMGTNM--------------------------PMPNSNEEIDGLVSQGS
Lp LOC106468420             ------KLYKIINFSDFEENFKLSQQG-------------------------------GFADRTDDINCS
Lp LOC106468029             ------KLYKLIDFSDFEEHFKLNQQG-------------------------------SFADRTDDINCS
Lp LOC106478881             ------KLYKVIDFVHFEEQFKLSQRG-------------------------------GFYDQTDETLGS
Lp LOC106467225             ------KLYKLIDFSDFEEHFKLGQQG-------------------------------GFSDRTEDINCS
Sp LOC577797                ------KVMGDIDFDNFEETFKAQTQG--------------------------------GGQTVTDGKAK
Eg EgrG_001084800           ------KVIEALDMERFEELFRLSSKS-------------IGSNCAGAVADGKVSPREDATTVDGDTRNS
Cs csin103265               ------EVLNHIDTKRLEDLFKLSTQT-----------------------------VGTDSIDGLENGQN
As ASU_08696                ------QIMSKIDFSPLEDLFKIGVSR------------------------VLDTSDASSVGQHSPSSAS
Rc nRc.2.0.1.t42620         ------RI------------------------------------IEDEVKNLHDALSSPGSRGES--GSA
Sr SRAE_2000183000          ------KILDIIDFSELEEKFKLASLA---------------VNTNLKIDSHLQTQMSPGSQSTTSSGGM
Ts M51304777                ------QILKQIDFDDFEELFKIGPNL--------------------GSDQEGTDAGKEANAGKATGATC
Ce FRL-1                    ------LIIEKLDFSKLEEMFKLAQPT-------------------LGLAEPKSEQSVIGQVSPGSTTSA
As ASU_13825                ------AFMEKLDLSHFEPLLEDSTFL-------------------------------------------
Sr SRAE_2000165800          ------YQKISKMIKKSSLDFYQRQKQ-------------------------------------------
Ce FOZI-1                   -----MELYAENIARKIENTKAFQSFV-------------------------------------------
Sp LOC591753                ------NVYDELDFEDFENHFRLKEAS--------------------------------ASTATMDKLRR
Ct CAPTEDRAFT_227846        ------EVLKELDFSQFEAEFQLPTRS--------------------------------EDHQTKERRVK
Cg LOC105322386             ------RVLQEIELFELEESFKIGQEQ-----------------------------------KQDCPKPL
Sp LOC100890634             --------TDLIDTDVLEAMYSDKKKE---------------------------------------TTEP
Md LOC103097295             --------KRKIDVTRLYDQFHTLNTP----------------------------------------VML
Gg LOC419333                --------KKKIDASRLCEQFQVQDVA----------------------------------------VFS
Dr LOC101883438             --------KIEIDTLRLFELFGVKETV----------------------------------------NSG
Ci LOC100176399             --------RFLVDQEELNELFQVTNDK--------------------------------KQNETPIKAPA
Cg LOC105340863             --------KNDINKDLIMEHFSIVEEN--------------------------------------QPTKT
Lg LOTGIDRAFT_158968        --------TKKLNLATLEDQFAMKEKD-------------------------------------DRRLSK
Hs FHOD1                    ----------SVDTARLEHLFESRAKE------------------------------------VLPSKK-
Mm FHOD1                    ----------SVDTARLEHLFESRAKD------------------------------------VLPTKK-
Md FHOD1                    ----------TLDTAKLEHLFETRAKE------------------------------------VMSNKK-
Gg FHOD1                    ----------EVNTAKLEHLFESRAKE------------------------------------MPASKK-
Dr FHOD1                    ----------DVDTAKLEHLFESKGKD-------------------------------------LPVAKK
Dr LOC101886613             ----------HLDTNRLEYLFESKNNS------------------------------------ALCSLTA
Hs FHOD3                    ----------KVDTSRLEHLFESKSKE------------------------------------LSVSKKT
Mm FHOD3                    ----------KVDTSRLEHLFESKSKE------------------------------------LSVTKKT
Md FHOD3                    ----------KVDTSKLEHLFESKSKE------------------------------------LSVTKKT
Gg FHOD3                    ----------KVDTSKLEHLFESKSKE------------------------------------LPVTKKT
Dr FHOD3A                   ----------KIDTAKLEHLFESKSKE------------------------------------MPVAKKA
Dr FHOD3B                   ----------KLDTAKLENLFETKSKE------------------------------------LPVTKKT
Ci LOC100184923             ----------------------------------------------------------------------
Dm FHOS                     ----------NVDTQKLEHLFESRAKD-------------------------------------LMTKKQ
Dp DAPPUDRAFT_198277        ----------AVDTKNLEHLFESRSKD-------------------------------------LITKKQ
Lp LOC106457482             ----------TVDTQKLEHLFESRAKE--------------------------------------IVNWK
Lp LOC106472118             ----------AVDIQKLEHLFESRAKE--------------------------------------IISWK
Cg LOC105331928             ----------KVDPDKLEHLFETRSSE-----------------------------------INKKDVRQ
Lg LOTGIDRAFT_213852        ----------KLDVEKLEHLFETRTTE-------------------------------------MKPKKV
Ct CAPTEDRAFT_176129        ------IGSVQVDSNKLEHLFETKTTE--------------------------------------LKTKK
Hr HELRODRAFT_190561        ------LGPVKVDSEKVEQLFASKTVE--------------------------------------LKTKK
Hr HELRODRAFT_67893         ----------------------------------------------------------------------
Hr HELRODRAFT_113789        ------IPVVQFDKKFFLQLFETKQAD--------------------------------------IKVKK
Hr HELRODRAFT_141663        ----------------------------------------------------------------------
As ASU_09272                ----------KIDTNKLAQLFEQKTKD-------------------------------------VAPKKA
Ce FHOD-1                   --------VPTFDAKKIVQLFETKKEK-------------------------------------EAPVKK
Rc nRc.2.0.1.t09965         ----------DIDTEKVIQLFETKSAK--------DVVVKNQGDYTSALRLRPQNDNYDRDCCTIGMGVK
Ts D918_00902               ----------SIDTEKLGSLFVTKTKE---------------------------------------MAPK
Sr SRAE_1000289700          ----------QIDTSKLAKLFEMKQEK-------------------------------------QILKKA
Sp LOC587533                ----------NIDSKKLEHLFEYRGKD----------------------------------LITKPNQKA
Cs csin105116               ----------KLDADYLQECFENKSAE---------------------------------------LKVK
Eg EgrG_000493600           ----------TLNYKHLEELFENKVTE---------------------------------------IKVM
Hs FMN2                     ----------SIDCHEFEELFSKTAVK--------------------------------ERKKPISDTIS
Mm FMN2                     ----------SIDCHEFEELFSKTAVK--------------------------------ERKKPISDTIS
Md FMN2                     ----------SIDCHEFEELFSKTAVK--------------------------------ERKKPISDTIT
Gg FMN2                     ----------SIDYHEFEELFSKTAVK--------------------------------ERKKPISDTIT
Dr FMN2A                    ----------SVDFDEFVEMFAKSAVK---------------------------------EKKKPISDTI
Dr FMN2B                    ----------SVDFDEFVDLFSKTAVK---------------------------------EKKKPLSDTI
Hs FMN1                     ---------DIRDPSEFEYLFSKDTTQ--------------------------------QKKKPLSETYE
Mm FMN1                     ---------HIRDTSEFEYLFSKDTTQ--------------------------------QKKKPLSEAYE
Md FMN1                     ---------DIQDPSEFEYLFSKDTIQ--------------------------------QKKKPLSESFE
Gg FMN1                     ---------DILDTTEFEYLFSKDTTQ--------------------------------EKRKPLSETYE
Dr FMN1                     ---------EIINTNEFAELFAKATSP--------------------------------TKRKPLSDAYE
Dr LOC100148950             ---------DIINTTEFEELFSKANLQ--------------------------------AKKKPLSDTYE
Dr LOC101882656             ----------------------------------------------------------------------
Ci LOC100186202             ----------KLDEVDLVNLFAKTSST-------------------------------KQKKPLNTTIGQ
Sp LOC579678                ----------DVTSEELELLFSKKLMK---------------------------------KKKPLSDNYS
Cg LOC105332220             ----------TIDMDEVDKLFCKPPSE---------------------------------ASQKASKTRA
Lg LOTGIDRAFT_159891        ----------HIDLDEFDSMFCKLPVE---------------------------------KKTKTNNTKK
Ct CAPTEDRAFT_203277_120894 ----------SFDTKEFESIFGRNDRD----------------------------AEPSSRARRNSIVHT
Cg LOC105320770             ----------KIDNEEVERLFRQQDGT-----------------------------TSNGVSLYSDVIAQ
Lg LOTGIDRAFT_237086        ----------KIDVEELERLFCATTES------------------------------LDDISLFDDIYVR
Ct CAPTEDRAFT_198682        ----------PFDVEEFGDLFCKAPVK----------------------------------KKVSTEKQV
Dm CAPU                     ---------PLDNIDEFTELFSRQAIA-----------------------------------PVSKPKEL
Dp DAPPUDRAFT_196142        ----------------------------------------------------------------------
Lp LOC106464415             ---------GPENWDEFTGLFSRQVRE----------------------------------KKTSTKTKN
Cg LOC105336275             ------QDHISVKYEALEQLFCQKQIM------------------------------------KAKENEK
Hr HELRODRAFT_65173         ----------DVDFSEFEDMFSKTATK----------------------------------KKTSS----
Cg LOC105346839             ------TDKIKVDYSELERLFADKERV----------------------SVKQELQVDQKKTLMKRLSSS
Cg LOC105346870             ----PEAERIAVDYETLEKLFCRKLIA--------------------------------------KAQNK
Ct CAPTEDRAFT_191656        ------NDPVEVDYSVMETLFCRNTVA------------------------------------SKDKKKE
As ASU_11056                -----PENEFHVDFEELECMFSCGGSL----------------------------------INETPSLER
Ce EXC-6                    -------SNVDIDFDLLDNFFGIESLA----------------------------------VSGAAEVVK
Rc nRc.2.0.1.t24846         -------SMDSVNLTKIEELFHCETQP------------STSNGKKATVERTASSSNDLNSDQTATAQNA
Ct CAPTEDRAFT_223320        ------KDPVDVDYDVIEKLFCKKTLV--------------------------------EEKDTDDKSKL
Hr HELRODRAFT_187875        ------AEPSQVNYGAVEEMFSRKAAQ--------------------------------------QVTAS
Hr HELRODRAFT_170303        ADGRDAVDSLDANELTAISHFNPSEEK-------SVPCYKNFNFLEIESMFGKKDSNCGAGLDAGDGRCR
Hr HELRODRAFT_175565        ----------------------------------------------------------------------
Hr HELRODRAFT_176187        ---------------------------------------------------------MFSRKAAQQITAS
Hs INF2                     -----DAEAVEPDFSSIERLFSFPAAK----------------------------------PKEPTMVAP
Mm INF2                     -----CTAAVEPDFSSIEQLFSFPTAK----------------------------------PKEPS-AAP
Md INF2                     -----SNETMEPDYSSIEQRFCFPITK----------------------------------PKEKE-AAP
Gg INF2                     -----SEETIEPNYTSIEQLFCFPQPT----------------------------------PKEKT-VAP
Dr INF2                     -------SPLEPNYSSIEQLFCLPVSE----------------------------------PKDKSPAAP
Gg LOC101749904             -----SKELVEPDYASLELLFCASPTK----------------------------------PKE---TRP
Ci LOC100180755             ------GCELEPNYKTIEELFSQKQIV-----------------------------------KKEV-TKQ
Hs FHDC1                    ------EHHYQIDTKTIEELFGQQEDT-----------------------------TKSSLPRRGRTLNS
Mm FHDC1                    ------QHQYQIDKKTIEELFGQQEDT-----------------------------SKASLPKRGGALNS
Md FHDC1                    ------SQKYQIDTKTIEELFGQQEDT------------------------------KSFVSRRGGTLNA
Gg FHDC1                    --------QYQIDTKTIEELFGQQEET-------------------------------KPPDSRSRSLKA
Dr FHDC1                    -------QQYQIDVKTVEELFGQQEEV---------------------------RTQTSGGHSRTGRSRG
Dr FHDC2                    ------DSELTIDLNSLDELFGQKEGK--------------------------KPERANGFRRSLLRCRS
Dr FHDC3                    -------ENFELDTKRMEELFSHNEHH--------------------------GLIRKGGTVRKSVWGLS
Dr FHDC4                    ---------FELDTKRMEELFSRVDQK-----------------------------QVQNSNRRSIRQSP
Dr LOC101882071             -----REQTLHIDITAIQELFGHPQET-------------------------------------PTLRPA
Ci LOC100182732             ---------ITVDFSTIDDLFAVQEKT------------------------PLRKSPPCRSFTPDSDSSN
Rc nRc.2.0.1.t11026         TKKSLTADLNLDDFELLDMLFEQEVKE--------------------------IDVEKRNGTVTECLTVN
Ts M51301679                -----FDSDFMPDLSMLEELFSAGPPPVQSSLPCSSSSTSKGSDCSSNVTPPGTLDRKDSGGSCRMSTLE
Sp LOC579910                -----GSSKIKPEFANIEELFCQQEKK-----------------------------------AKDAADGA
Dm FORM3                    ---HQDSPMQDIDWNEMEGLFCLQTAS-----------------AQGSPKLGRDGSQAAAGSNGCDTLDR
Dp DAPPUDRAFT_105824        ---HQKSPMADLDWAEMEGLFCQQPAP-------------GTPSSGGVKGLANGTPNGSLLGTPNTPDTE
Dp DAPPUDRAFT_34615         ----------------------------------------------------------------------
Lp LOC106457567             ----HEVTSNTLDFEMMERLFCQKQKS----------------------TSRYDNENLILSNENATDGPS
Lp LOC106475921             ------NTDVKLNFEQMEELFCQKAKQ---------------------------------------TTEV
Lp LOC106473764             ----------------------------------------------------------------------
Lp LOC106473831             ----------------------------------------------------------------------
Sp LOC588660                ------ENGFNTDWDTIEELFCQPNLM-------------------------------KQKRKEGKEKEI
Cg LOC105346876             -------KGAAPDFGQLEAMFHQGEHQ-------------------------------------------
Cg LOC105327750             ----LNGLAKEMDFNQMEDLFSISAPP------------------------------DNSEKVIGGNLSE
Lg LOTGIDRAFT_171217        ------KDKIDVRYNKLEELFALNNND-----------------------------NNRLGTAKPDEKAL
Lg LOTGIDRAFT_224207        ------KDKIQVKYDRLEQLFCQKQVK-------------------------------------TESKEQ
Sr SRAE_2000054200          ----NTELSNKIDFAKIEEYFKIDNTI----------------KNDLLKGINKINNNISKEENNYSDIIS
Cs csin103680               LLYVCETWPVRAAELGRIQVFENRCLR------------------------------------------S
As ASU_01643                -----DSDFSQYQRDFLERVFERAPPN---------------------------GHRIVGAQRRTRRLSV
Sr SRAE_1000180500          -------DFPPDQREKLENMFERTKIV-------------------------PKKIISKSIESKKSSPNK
Sr SRAE_2000185600          -------EFKETERNKIELVFEKPQKI------------------------SRRLTIATFGKRAKENGNS
Ce INFT-2                   -------DFNEDERTKMEEVFEEAPVK--------------QLNRKIAGSVGRAFGKSLRATTSSSEFNP

                            ---------+---------+---------+---------+---------+---------+---------+
                                     220       230       240       250       260       270       280
                            ---------+---------+---------+---------+---------+---------+---------+
Hs DIAPH2                   PTKKKVKELRILDPKTAQNLSIFLG-SYR------------MPYEDIR--NVILEVNEDM----------
Mm DIAPH2                   PPKKKVKELRILDTKTAQNLSIFLG-SYR------------MPYEEIK--NIILEVNEEM----------
Md DIAPH2                   APKKKVKELRILDGKTAQNLSIFLG-SYR------------MSYEDIK--NIILEVNEDM----------
Hs DIAPH3                   SIKKKIKELKFLDSKIAQNLSIFLS-SFR------------VPYEEIR--MMILEVDETR----------
Mm DIAPH3                   VIKKRMKELKFLDPKIAQNLSIFLS-SFR------------VPYEKIR--TMILEVDETQ----------
Md DIAPH3                   TIKKRIKELKILDSKIAQNLSIFLG-SFR------------VPYEEIK--IMILEVDETQ----------
Dr DIAPH2                   QFKKKAKELRILDAKTAQNLSIFLG-SFR------------LPYEEIR--DIVLQVDEER----------
Hs DIAPH1                   VQKKKVKELKVLDSKTAQNLSIFLG-SFR------------MPYQEIK--NVILEVNEAV----------
Mm DIAPH1                   VQKKKVKELKVLDSKTAQNLSIFLG-SFR------------MPYQEIK--NVILEVNEAV----------
Md DIAPH1                   VQKKKVKELKVLDSKTAQNLSIFLG-SFR------------MPYQEIK--TVILEVNETV----------
Gg DIAPH1                   QSKKKNKVLRVLDGKTSQNLSIFLG-SQR------------MPYEEIK--NIILEVNEEK----------
Dr LOC101882228             ----------------------------------------------MK--TVILEVNETL----------
Gg DIAPH3                   SIKKRIKELKVLDPKIAQNLSIFLG-SFR------------VPYEEIK--MMILQVDETQ----------
Ci LOC100175505             KPQKKVKELKVLDSKSAQNLSIFLG-TLK------------VPYAQVK--TMILGVTDDM----------
Cg LOC105331485             EIKKKAKELKVLDPKSAQNLSILLG-SIK------------VPFSEIK--RRILEVDEEN----------
Lg LOTGIDRAFT_142208        KPARKVKELKVLDGKMGQNLSIFLG-SIK------------VPYAEMK--RRILAMDEES----------
Ct CAPTEDRAFT_225699        KPAKKGKELRVLDPKSAQNLSILLG-SIK------------VPYDEIK--RRILEMDESH----------
Hr HELRODRAFT_86808         DKKKKGKELKILDQKTSQNLSIMLG-SMK------------IPYEEIK--RRILEMDDK-----------
Hr HELRODRAFT_192510        KAFKKVKELKVLDSKSAQNLSILLG-SIK------------VPYEEIK--RRILQVDESK----------
Dm DIA                      TLTKKNVDLRVLDSKTAQNLAIMLGGSLK-----------HLSYEQIK--ICLLRCDTDI----------
Cs csin109205               IAMASIHREPSEIADDIINLRTSTN-SCK-----------ADNTLEAN--TGREDLYDSK----------
Dp DAPPUDRAFT_220427        PMSKKFKELKVLDGKSAQNLSILLGGSLK-----------YLSYDDIK--RAILHCDESV----------
Lp LOC106476350             KSVKKAKELKVLDNKSAQNLMILLG-SVK------------MSAQEMK--DMILCINEDH----------
Sp LOC592122                ETKKKVKELKVLSAKEAQNLSIWLG-SMR------------IPHEEIK--RRILEIDEEH----------
Cg LOC105340901             KKGKKVKDLRVLDPKSAMNLSMLLG-SLK------------TPYKEIR--RRILEVDAEH----------
As ASU_10581                PKKKVKVPLVINDDKMLQALAILQG-SCK------------LSLREWK--RCLLEVDEET----------
Ce CYK-1                    SKKKVKTAQVIHDDKLLQKLGILQG-SIK------------MSHSELK--LAILEVNEKV----------
Ts M51312297                TNIRKAKTLQVLEQKAGQALDILQG-STK------------MSAVEWK--KAILEIDESV----------
Sr SRAE_2000198100          LKRKAKIAKVITDDKILQRVSIFYG-SSK------------MTAQKWF--EIITSIDDKE----------
Rc nRc.2.0.1.t24530         RRSKKKRDLKVLDSKNGQTLAILQA-SLK------------MSHDEFR--NALLEIDDSR----------
Eg EgrG_000858900           ALARKAKQIRCLDGKSAQALSILLG-SLK------------IPYDELR--RRIVEVDEAL----------
Cs csin100125               QNAKKTKSLRYLDGKVAQNLSILLG-SLK------------VPHEEIR--RRLLVLDETL----------
Hs GRID2IP                  EPFRKKEVVEILSHKKAYNTSILLA-HLK------------LSPAELR--QVLMSMEPRR----------
Mm GRID2IP                  EPFRKKEVVEILSHKKAYNTSILLA-HLK------------LTPGELR--QVLMSMEPRR----------
Md LOC100617300             EPFKKKDVVEILSHKKAYNTSILIA-HLK------------LSPPELR--QILMNMDSER----------
Gg GRID2IP                  ETFKKKDVVEILSHKKAYNTSILIA-HLK------------LSHMELR--QILMTMETDR----------
Dr GRID2IPA                 ETFKKKDVVEILSHKKAYNASILIA-HLK------------LSPGELR--QVLMTMSSER----------
Dr GRID2IPB                 ENLKKKDVVEILSHKKAYNASILIA-HLK------------LAPKELR--DILMTMSTER----------
Ci LOC101242752             TEPVKKDVISILAHKKAYNTSILLA-HLK------------MTTTEIS--NCLLINASEATRKK------
Cg LOC105334784             KVPEKRNEIYILNPKKAYNISILLG-HLR------------LSVEDMK--QALYEMDEEI----------
Lg LOTGIDRAFT_155476        AVIDKKQEVFILNPKKAYNISILLG-HLK------------MSISDIK--HAIYSMDEDI----------
Ct CAPTEDRAFT_223619        SFKDRKSEEYIISPKKAYNISILLG-HMK------------MPVADIK--QALLTMDDTK----------
Hr HELRODRAFT_160719        -------------------LAILLG-QTR------------LDVNEFK--RNLIQFDDSK----------
Sp LOC580555                TPRDRKNQIFVINHKKAHNTAILLG-HLR------------TPVEELK--KDILTMECRR----------
Hs DAAM1                    SSKLKVKELSVIDGRRAQNCNILLS-RLK------------LSNDEIK--RAILTMDEQED---------
Mm DAAM1                    SSKLKVKELSVIDGRRAQNCNILLS-RLK------------LSNDEIK--RAILTMDEQED---------
Md DAAM1                    SSRHKVKELSVIDGRRAQNCNILLS-RLK------------LSNDEIK--RAILTMDEQED---------
Gg DAAM1                    SSRHKVKELSVIDGRRAQNCNILLS-RLK------------LSNEEIK--RAILTMDEQED---------
Dr DAAM1A                   VTSKKVKELSVIDGRRAQNCNILLS-KLK------------LSNEEIK--RAILTMDEQED---------
Dr DAAM1B                   LSSKKVKELSVIDGRRAQNCNILLS-RLK------------LSNEEIK--RAILTMDEQED---------
Hs DAAM2                    LASRKVKELSVIDGRRAQNCIILLS-KLK------------LSNEEIR--QAILKMDEQED---------
Mm DAAM2                    ITSRKVKELSVIDGRRAQNCIILLS-KLK------------LSNDEIR--QAILRMDEQED---------
Md DAAM2                    LTTRKVKELSVIDGRRAQNCIILLS-KLK------------LSNEEIR--RAVLKMDEEED---------
Gg DAAM2                    LSTRKVKELSVIDGRRAQNCVILLS-KLK------------LSNEEIR--QAILKMDEQED---------
Dr DAAM2                    LSARKVKELSVIDGRRAQNCVILLS-KLK------------MSNEELK--RAVLEMDEREE---------
Ci LOC100184055             LSIKKVKELSVIDGRRAQNCTILLS-RLK------------LTDEEIR--KAVLSCDKSED---------
Sp LOC583322                TKSQKPKELALIDGRRAQNCTILLY-NLK------------MTNADIH--RALLSMDSAES---------
Dm DAAM                     GKAAKQKVLSVIDGRRAQNCTILLS-KLK------------MSDMEIS--KAILSMDSNEQ---------
Dp DAPPUDRAFT_306800        TGKSKQRNLSVVDGRRAQNCTILLS-KLK------------MSNEDII--RALLSMDSKEE---------
Lp LOC106457161             KNLARTREFSVIDGRRAQNCTILLS-KLR------------LSNEEIC--TMILSMDSEDQ---------
Lp LOC106457176             RMTPRSREFSVIDGRRAQNCTILLS-KLR------------LSNEDIC--KMILDMDHKDQ---------
Lp LOC106462789             RTPPRTREFSVIDGRRAQNCTILLS-KLR------------LSNEEIC--KAILSMDSKDQ---------
Ct CAPTEDRAFT_175180        STSAKSSELSVIDGRRAQNCTILLS-KLR------------MSNAELV--KAIEKVDAEEE---------
Hr HELRODRAFT_64096         ALNRSAKILSLIDGRRSQNCTIMLS-KLK------------MSNYDLI--QAVRNVDPNNE---------
Hr HELRODRAFT_89568         QPIAKARELSVIDGRRAQNCTILLS-KLK------------MTNQELA--TAILNVDEHEE---------
Cg LOC105341767             TKSKANKELSVIDGRRAQNCTILLS-KLK------------MTNQEVI--TAILTMDSKED---------
Lg LOTGIDRAFT_159871        THAPKVRELSVIDGRRAQNCTILLS-KLK------------LTNEEIK--KAVLNVDEAED---------
As ASU_01303                RKYRGGSSISVIEPRRAQNCTIMLS-KLR------------LTNKQIT--RALLSMDQYGE---------
Sr SRAE_2000344300          RRLKNDNLISVIDSRRAQNCNIMLS-KLK------------MTNKEIK--NALLNMNEKNK---------
Ce DAAM-1                   NRRPQQANITVIDPRRYQNCTIMLS-KLK------------LSHKEIK--QAMMSMDEKCK---------
Rc nRc.2.0.1.t12637         ISTMKNDCDSVLNPRRAQNCQILLS-KLK-----------FMDVNKLC--STVADLDPHNL---------
Hs FMNL2                    IPQKGSNKVTLLEANRAKNLAITLR-KAG------------KTADEIC--KAIHVFDLKT----------
Mm FMNL2                    ITQKASSKVTLLEANRAKNLAITLR-KAG------------KSADEIC--KAIHVFDLKT----------
Dr FMNL2A                   TAQKGPHKISLLDANRSKNLAITLR-KVG------------KTSEEIC--RGIQLFDLRT----------
Dr FMNL2B                   APQKGPNKVSLLEANRAKNLAITLR-KAG------------KSPEEIC--KAIQTFDLRT----------
Hs FMNL3                    TAQKAASKVTLLEANRAKNLAITLR-KAG------------RSAEEIC--RAIHTFDLQT----------
Mm FMNL3                    TAQKAASKVTLLEANRAKNLAITLR-KAG------------RSAEEIC--RAIHTFDLQT----------
Dr FMNL3                    VSQKVINKVQLLDANRSKNLAITLR-KAN------------KTTEEIC--KAIQTFDLKA----------
Md FMNL2                    ITQKGSNKVTLLEANRAKNLAITLR-KAG------------KTADEIC--KAIHIFDLKT----------
Hs FMNL1                    AAQKAPSKATLIEANRAKNLAITLR-KGN------------LGAERIC--QAIEAYDLQA----------
Mm FMNL1                    ASQKAPTKTILIEANRAKNLAITLR-KGN------------LGADRIC--QAIETYDLQT----------
Md FMNL1                    TTQKAPSKVTLIEANRAKNLAITLR-KGN------------LSTDRIC--EAIETYDLQA----------
Gg FMNL1                    ATQKAPSKVTLMESNRAKNLAITLR-KGG------------RSIQDIC--TAIETYDQQA----------
Gg FMNL2                    ITQKGSNKVTLLDANRAKNLAITLR-KAG------------KTADEIC--KAIHVFDLKT----------
Dr FMNL1                    VAQKASSKISLLEPNRAKNLAITLR-KAG------------MSTAQIC--TAIQTYNLEL----------
Dr FMNL1A                   VAEKAPTKVSLLEANKAKNLAITLR-KGG------------MNPDKIC--TAIESYDQS-----------
Ci LOC100183501             VEAQQKRGTSLIDVNRARNLAITLR-KIG------------LSTDDIC--RSVYSYDLKS----------
Ct CAPTEDRAFT_171809        KMSRRPETISLLDNNRLRNVAITRR-KIE------------LQDDDVV--KAINSLNLQT----------
Hr HELRODRAFT_192864        RFSRRPEAPSLLEPNRLRNVAITKR-KIE------------MSNEMVV--SAIQNLNLKM----------
Hr HELRODRAFT_155739        KPKKKQEKLSLLESNRLRNVAITRR-KIE------------IRDDEIV--KAINTIDLQK----------
Hr HELRODRAFT_159244        NNLVTLLEPNRQRNLIVFIAAIARR-KIN------------MAVKDII--DAVNNFDVKK----------
Cg LOC105326194             MKKKKAESVSLMEPNRLRNVAITRR-KLV------------LNNDEVC--RAINFIDLKT----------
Lg LOTGIDRAFT_139357        KKNKVPQTISLLEPNRLRNIAITRR-KMD------------MQNDEVV--RAIHGLDLQR----------
Dm FRL                      KRFKRPDNVSLLEHTRLRNIAISRR-KLG------------MPIDDVI--AAIHSLDLKK----------
Dp DAPPUDRAFT_305626        KRMKRPELLTLLEHNRLRNIAICRR-KLE------------MQLEDVI--RAVNALDLKT----------
Lp LOC106468420             KRFKVPEKITVLEHNRLRNMAISRR-KLE------------LPIEVVV--RAINALDLKT----------
Lp LOC106468029             KRFKVSEKITMLEHKRLRNMAISRR-KLK------------LSSEEVV--QAISALDLKA----------
Lp LOC106478881             KRFKVPEKVTLLEHTRLRNIAISSR-KME------------LNSELLV--RAINNFDLKV----------
Lp LOC106467225             KRFKVPEKITMLEHNRLRNMAISHR-KVE------------LSCEVVV--RAINALDLKT----------
Sp LOC577797                LTLKKEKTTTLMDSNRLQNISIIRR-KIE------------LTTEQII--EAIKRTNLAA----------
Eg EgrG_001084800           TFSKKVAKKRLMDANRQRCMGILLR-YLE------------SEKFTLT--RLWESITNLD----------
Cs csin103265               KPAKRLEKKSLVDTNRHRCIGVLLR-FLE------------SEKYTRE--RLWSDITRLE----------
As ASU_08696                SGMNSFRKNTILDTKRLQNIAITRR-KLA------------LPASAIM--AAVHRMDLEA----------
Rc nRc.2.0.1.t42620         SHTPQNRKQTLLDHKRLRNLAITRR-KLA------------IEPVDVS--RAVNKFDLQI----------
Sr SRAE_2000183000          STTTKEIKKSLLDGKRIQNIAITKR-KLN------------KSGSEIM--AAVHRFDLKS----------
Ts M51304777                GVAATHKRESILGAKRLQNLAILKR-KLA------------MEASVIM--KHVNSFDLQA----------
Ce FRL-1                    AGTSSARKNTLLDTKRLQNVAITRR-KVA------------MDAKSIM--AAVHQLNLSA----------
As ASU_13825                ------------TDEQLEKIADVRR-QIH------------LQTFEIM--FAVHRLDLAV----------
Sr SRAE_2000165800          -----HQEERLLSFEEQSRIDEIKK-ELK------------AQPFEIL--FALHKYDISV----------
Ce FOZI-1                   -----------LSDDMRTVVEEVRS-RVS------------IQLFEVM--FAIHRMDIKV----------
Sp LOC591753                IQEKEALKVRVVGDNRAKNLIIAQR-RIG------------LAPKDIR--GFVDRCDTTG----------
Ct CAPTEDRAFT_227846        AITRYNNQIHFVEMNRAKNMIITKT-SIAKGVQQRLFWEDPLSARDIK--DAIEKCDLDI----------
Cg LOC105322386             REKSRKSKIRFMEPSRAKNLSILQK-KIG------------RSPLVIK--EYIEEYDVDA----------
Sp LOC100890634             AETSKRKLKSFLDPKVAQNLGIFLA-GFK------------MDAEELKYRLTILSEQDGG----------
Md LOC103097295             NNDLLGKQHLLLDHKVAHNFSIFLR-HFH------------FKPKELQGRLYVLQEETGG----------
Gg LOC419333                GNEPSVNQHIMLDRKIAHNFSIFLK-SFR------------VKPSELKEKLYIIHEESGG----------
Dr LOC101883438             SLESNSTIEIMLNSKIAHNFNIFLK-SFP------------VQPKELKDKLLIINEEEGG----------
Ci LOC100176399             EKIKKRAAESFLDRKTAQNLGIFLA-GFK------------LRGDEMMRRVNIISEDEGG----------
Cg LOC105340863             AEQTFAGTKLLLDATRARNLGIILT-GLK------------AEGARHIREVINSVTEDEF----------
Lg LOTGIDRAFT_158968        EIPDSGKATPMLDQKRAHVLGIIVN-SMK------------IAGHINMLDIISTITETET----------
Hs FHOD1                    AGEGRRTMTTVLDPKRSNAINIGLT-TLP-------------PVHVIK--AALLNFDEFA----------
Mm FHOD1                    AGEGRRTMTVVLDPKRSNAINIGLT-TLP-------------PVHVIK--AALLNFDEFA----------
Md FHOD1                    AAEGRRTMTTVLDPKRSNAINIGLT-ALP-------------PVHVIK--AALLGFDEFA----------
Gg FHOD1                    VTDGKKV-VVVLDPKRSNAINIGLT-VLP-------------PVHIIK--TAVLNFDEFA----------
Dr FHOD1                    GAEVKKAAISVLDPKRSNAINIGMT-VLP-------------AIHVIK--SAILTFDEFA----------
Dr LOC101886613             GRQQKQSCVCVLGVKRSNIITIALS-RLP-------------PAHLLP--PAIHSMDNTV----------
Hs FHOD3                    AADGKRQEIIVLDSKRSNAINIGLT-VLP-------------PPRTIK--IAILNFDEYA----------
Mm FHOD3                    AADGKRQEIIVLDSKRSNAINIGLT-VLP-------------PPRTIK--IAILNFDEYA----------
Md FHOD3                    AADGKRQEIIVLDSKRSNAINIGLT-VLP-------------PPRTIK--IAILNFDEYA----------
Gg FHOD3                    AADGKRQEIIVLDSKRSNAINIGLT-VLP-------------PPRTIK--TAILNFDEYA----------
Dr FHOD3A                   AADGKRPEIIVLDSKRSNSINIGLT-VLP-------------PPRTIK--TAIVNFDEYA----------
Dr FHOD3B                   AADGKRQEIIILDSKRSNAINIGLT-VLP-------------PPRTIK--TAILNFDEYA----------
Ci LOC100184923             ----------------------------------------------------------------------
Dm FHOS                     QELNKSKEIIVLDHKRSNAINIAIT-KLP-------------PPRAIK--TAILKMDATV----------
Dp DAPPUDRAFT_198277        QESTKNKELIVLDPKRSNSINIGMT-KLP-------------PPRTIK--TAILKMDSTI----------
Lp LOC106457482             NQEGKKNEIVILDPKRSNAINIGMT-KLP-------------PPRTIK--TAILKMDSTI----------
Lp LOC106472118             NQDGKKNEVVVLDPKRSNAINIGMT-KLP-------------PPRTIK--TAILKMDSTI----------
Cg LOC105331928             ET-TGKKEITVLDAKRSNAINIGLT-VLP-------------PPRTIK--AAILKMDNAI----------
Lg LOTGIDRAFT_213852        DT-SGKKEITVLDPKRSNAINISLT-VLP-------------PPRTIK--AAILKMDNSI----------
Ct CAPTEDRAFT_176129        QE-GAKKEITVLDAKRSNTINIGLT-VLP-------------PARTIK--MAILKMDSSI----------
Hr HELRODRAFT_190561        QE-GAKKELAILDPKRSNVINIGLT-ALP-------------PPRTIK--TAILKMDSAI----------
Hr HELRODRAFT_67893         ------KKLEVLDQKRSNAINIGLV-HLP-------------KPNAIK--TAIMNMDSSV----------
Hr HELRODRAFT_113789        SE-QSKKELTILDSKRSNTINIALT-SLP-------------PVSAIK--AAILKMDNNV----------
Hr HELRODRAFT_141663        ----------LLDSKRSNAINISLT-TLP-------------HISLIK--TAVMNMDQSI----------
As ASU_09272                NGEHKPQVLQVLSLKRSQAINIGLT-KLP-------------PINVIP--TAIMKFDSLV----------
Ce FHOD-1                   VAETKTQTLSVLPLKRSQAINIGLT-KLP-------------PINVIP--AAIMKFDSLV----------
Rc nRc.2.0.1.t09965         KKEDKKHEILVLDTKRSNAINIGLT-KLP-------------PPRAIK--TAIIKFDSTI----------
Ts D918_00902               KKEDKRVEIRVLDTKRSNAINIGLT-KLP-------------PPRAIK--TAIVKFDSSI----------
Sr SRAE_1000289700          NGEVKPQVLQVLSMKRSQAINIGLT-KLP-------------PINAIP--AAIMKFDSLV----------
Sp LOC587533                MEANKKNFITVLDPKKSNAINIGLT-VLP-------------QPRSIK--QAILNMDSMV----------
Cs csin105116               KQDAGLRKIEVLDVKRSNAINIGMK-VLP-------------PPRAIS--TAILKMDPSI----------
Eg EgrG_000493600           KHDTTSKKIEILDMKRSNAINIGMK-VLP-------------PLRTIS--SALIKMDSSV----------
Hs FMN2                     K-TKAKQVVKLLSNKRSQAVGILMS-SLH------------LDMKDIQ--HAVVNLDNSV----------
Mm FMN2                     K-TKAKQVVKLLSNKRSQAVGILMS-SLH------------LDMKDIQ--HAVVNLDNSV----------
Md FMN2                     K-TKTKQVVKLLSNKRSQAVGILMS-SLH------------LDMKDIQ--HAVVNLDNSV----------
Gg FMN2                     K-TKTKQVVKLLSNKRSQAVGILMS-SLH------------LDMRDIQ--HAVVNLDNSV----------
Dr FMN2A                    TKSKAKQVVKLLSNKRSQAVGILMS-SLH------------LDMKDIQ--NAILNMDCTV----------
Dr FMN2B                    SRSKTKQVVKLLNTKRSQAVGILMS-SLH------------LDMKDIQ--HAILNLDNTV----------
Hs FMN1                     KKNKVKKIIKLLDGKRSQTVGILIS-SLH------------LEMKDIQ--QAIFNVDDSV----------
Mm FMN1                     KKNKVKKIIKLLDGKRSQTVGILIS-SLH------------LEMKDIQ--QAIFTVDDSV----------
Md FMN1                     KKTKVKKIVKLLDGKRSQTVGILIS-SLH------------LEMKDIQ--QAIFNVDDSV----------
Gg FMN1                     KKTKAKKIIKLLDGKRSQTVGILIS-SLH------------LEMKDIQ--QAILCVDDSV----------
Dr FMN1                     KKTKARKVIKLLDGKRSQAVGILIS-SLH------------LEMKDIQ--QAVLTLDDTV----------
Dr LOC100148950             KKNKAKKVRHTHISSSNTMHCSHK                                              
Dr LOC101882656             -------------------------------------------MKDIQ--QAVLTVDHSV----------
Ci LOC100186202             KKKKKEKFGKVLDLKRSQAVGIFIS-SLH------------IDVDDIQ--NAILTLDTSI----------
Sp LOC579678                K-PKVKQVAKLLDSKRSQAVGIFMS-SLH------------VEMSDIR--HAVLNVDMSI----------
Cg LOC105332220             K-SPAKQVAKVLSPKRSQLVGILLS-SLR------------VDVSDIE--HAILSCDSSC----------
Lg LOTGIDRAFT_159891        K-DKTKQVAKIIDAKRSQTIGIFLS-SLK------------LEMADIE--NAILNLDTSV----------
Ct CAPTEDRAFT_203277_120894 QSASSKQVAKILEDSRSRAVGIRMR-SLR------------CTLGDIK--EALYGVDFSK----------
Cg LOC105320770             RGKTKHQLVTILEREKSGRLAFTMK-ALP------------HPVSRLT--HAITSLEVSP----------
Lg LOTGIDRAFT_237086        RGRPKHQLVNIYEGDKAQRIVAEMR-NLR------------CSLNDLI--HSVTVLDSKD----------
Ct CAPTEDRAFT_198682        PRKKTKEVAKILDGKRSQAVGIFIS-SAH------------ITSSDIE--SALLDFDPSI----------
Dm CAPU                     K-VKRAKSIKVLDPERSRNVGIIWR-SLH------------VPSSEIE--HAIYHIDTSV----------
Dp DAPPUDRAFT_196142        ------------------MVGILIS-SRH------------LDVQEVE--SAVYNLDTSV----------
Lp LOC106464415             LKAKSKQVAKLLDQKRSQNVGILIS-SLH------------LEISDVE--NAVYNFDTSV----------
Cg LOC105336275             KKVKPPSEILLLDTKRSMNVNIFLK-QFK------------CSHSEII--SMIESGDMNT----------
Hr HELRODRAFT_65173         ----------------------------------------------------------------------
Cg LOC105346839             NEAGQRFNVTLLDPKKSMNVNIFLK-QFR------------KSIEVII--DLLRAGDPRA----------
Cg LOC105346870             PKVKPPKEILLLDPKRSMNTNIFLK-QFK------------ESHSEIV--AMIKEGDIDK----------
Ct CAPTEDRAFT_191656        NQKEGPSEINLLDMKRSMNVNIFLK-QFK------------MSNEAVV--KALRCGDMSK----------
As ASU_11056                RSSRKNEQINLLCHKRSFNVSIFIK-QFK------------EGAAQVV--NYIREGRADL----------
Ce EXC-6                    KSTRKDAHVELLTAKRSQNVAIMLK-QFK-------------NIDELI--DDVSQNKPV-----------
Rc nRc.2.0.1.t24846         GVSKIFDEVYILDQKTSLKISLFLK-QFR-----------GLSLEQIV--DLVINNNKSTGSPTSGVGGG
Ct CAPTEDRAFT_223320        PATKKSSEIHLLKYQRGLTISIFLR-QFK------------MSSEDII--SLIRNGQGSQ----------
Hr HELRODRAFT_187875        AEKKVSSVVNLLDMKRSMNMNIWLK-QFR------------TSNEAII--EMIEKADVQQ----------
Hr HELRODRAFT_170303        PSKKKTDEVILLDSKRSLNVNIFLH-QIR------------IPHKEFI--EQISQGSCGS----------
Hr HELRODRAFT_175565        ----------------------------------------------------------MV----------
Hr HELRODRAFT_176187        AEKKVSNVVNLLDMKRSMNMNIWLK-QFR------------TSNEAII--EMIEKADQKK----------
Hs INF2                     RARKEPKEITFLDAKKSLNLNIFLK-QFK------------CSNEEVA--AMIRAGDTTK----------
Mm INF2                     -ARKEPKEVTFLDSKKSLNLNIFLK-QFK------------CSNEEVT--SMIQAGDTSK----------
Md INF2                     -VKKEPKEITFLDAKKSLNLNIFLK-QFK------------CPNEEIT--DMIRRGDRTR----------
Gg INF2                     -VKAEPKEITFLDSKKSLNLNIFLK-QFK------------CSNEEVA--AMVQNGDRTK----------
Dr INF2                     -LKKEPKEISFIDPKKNLNLNIFLK-QFR------------CSNEDFV--AMVQKGDCSK----------
Gg LOC101749904             --TKKSKEVTFISPKKSLLLSIFLK-QFK------------CSNEEIA--NMIQKGDRSR----------
Ci LOC100180755             KKKAAPAEVTLIDSRKSLNVNIFLR-QFR------------LPNEEII--KALKQGNREI----------
Hs FHDC1                    SFREAREEITILDAKRSMNIGIFLK-QFK------------KSPRSIV--EDIHQGKSEH----------
Mm FHDC1                    SFRDAREEVTVLDAKRSMNIGIFLK-QFK------------KSPQSIV--EDIYQGKSEH----------
Md FHDC1                    SFKEAKEEVSVLDAKRCMNIGIFLK-QFK------------KSPQSIV--EDIHQGNGEH----------
Gg FHDC1                    SFKETKEEVSILDAKRSMNIGIFLK-QFR------------KSAESII--EDIYQGRSEP----------
Dr FHDC1                    SFKESKDEISILDSKRGMNIGIFLK-QFK------------KSNHAIV--EDIRLFNSKQ----------
Dr FHDC2                    PQEISMDKVTLLDSKRSMNVGIFLR-QLK------------IAAIEMV--EDVRRGAAER----------
Dr FHDC3                    QIAAESENVSILNSKKSMNIGILLK-QFK------------RTPKDIV--EAVRNGNMC-----------
Dr FHDC4                    TNAPGNEMVSILNAKKSMNIGIFLK-QFR------------RSVNGMI--EDIVNGRGDK----------
Dr LOC101882071             PVRDRRQQVSLLDSKRSLNISIFLK-HFK------------KSPECLL--DAVLQGNTGV----------
Ci LOC100182732             PDEAKPGTISLLDSKRSLNVNIFLR-QFK------------RSPTVLA--ESIKQCDVSF----------
Rc nRc.2.0.1.t11026         RKRRDAGALTLFGSRRSLNINIFLN---K------------EDVHELL--DSIAFGDSGR----------
Ts M51301679                RRLKETTEINLLDAKRSINVNIFLK-QFR------------GGVAELA--NSIRANKAED----------
Sp LOC579910                KKKKKSAEINLLDGKRSLNVNIFLK-QFR------------MPNDAIM--TLIKEGNVEGF---------
Dm FORM3                    KSKKESTEITLLDGKRSLNVNIFLK-QFR------------TSNDDII--QLIRQGAHEE----------
Dp DAPPUDRAFT_105824        RRRKETTEVSLLDGKRSLNINIFLK-QFR------------STNAEIA--QMIRDGEHDD----------
Dp DAPPUDRAFT_34615         ----------------------------------------------IV--DRINRCDGNF----------
Lp LOC106457567             QKKKESQEINLLDSKRSLNVNVFLK-QFR------------SSHEVII--EDILEGTNKY----------
Lp LOC106475921             KSKKESSE                                                              
Lp LOC106473764             ----------------------------------------------------------------------
Lp LOC106473831             ----------------------------------------------------------------------
Sp LOC588660                QKKRDSQEINLLDSRRSLNINIFLK-QFR------------TSNDVII--RLIADGHSNE----------
Cg LOC105346876             --YEEVNEIVLLNSTTRQNINLFLS-RME------------IGPEKLI--ESLEKGNPEV----------
Cg LOC105327750             RRKREMTEINLLEGKRSLNINISLR-QFR------------MSNEEII--QLLREGPSEK----------
Lg LOTGIDRAFT_171217        KRHSVSMEVALLDPKRSMIVNIFLK-QFK------------NERNVLT--DVIKRCDNRA----------
Lg LOTGIDRAFT_224207        TKAKQPSEINLLDMKRSMNVNIFLK-QFK------------RPNSEII--EMVKQGDPEV----------
Sr SRAE_2000054200          HKNEKVKKIKLLGDKKIMNLDIFLR-QFK--------------SDKLL--GYIDNKEGWN----------
Cs csin103680               IARMTAKKPRLLDNKRCLNVNIYLR-QFK------------SVSFSLI--DAIDNRWSTL----------
As ASU_01643                DVKRGEVVVCGLTEKRALNLGIVLA-RFR-----------PDNAAELI--AKLESHETLE----------
Sr SRAE_1000180500          NETNGKNSTGGLSEKRALNLGIVLS-RFK-----------GTKGFDLV--EALEKAQSST----------
Sr SRAE_2000185600          GGNNNRSLTKGLSEKRALNLGIVLS-RFK------------LKGVILA--EALDSEQRST----------
Ce INFT-2                   MSARSPTNPQVLVSPKALTIEILIK-KLK-----------PMEFTQLI--EKLDANDTEG----------

                            ---------+---------+---------+---------+---------+---------+---------+
                                     290       300       310       320       330       340       350
                            ---------+---------+---------+---------+---------+---------+---------+
Hs DIAPH2                   ------LSEALIQNLVK-HLPEQKIL--------NELAEL-----------------------KNEYDDL
Mm DIAPH2                   ------LSEALIQNLVK-YLPDQNAL--------RELAQL-----------------------KSEYDDL
Md DIAPH2                   ------LSESLIHNLVK-NLPEQKEL--------STLAQL-----------------------KNEYDDL
Hs DIAPH3                   ------LAESMIQNLIK-HLPDQEQL--------NSLSQF-----------------------KSEYSNL
Mm DIAPH3                   ------LSESMIQNLIK-HLPDEEQL--------KSLSQF-----------------------RSDYNSL
Md DIAPH3                   ------LAESMIQNLIK-HLPDQEQL--------NSLSKL-----------------------KNEYNNL
Dr DIAPH2                   ------LSEALIQNLIK-NLPEQKEL--------SNLAEL-----------------------KNEYEEL
Hs DIAPH1                   ------LTESMIQNLIK-QMPEPEQL--------KMLSEL-----------------------KDEYDDL
Mm DIAPH1                   ------LTESMIQNLIK-QMPEPEQL--------KMLSEL-----------------------KEEYDDL
Md DIAPH1                   ------LTESMVQNLIK-QMPEPEQL--------KMLSEL-----------------------KDEYDDL
Gg DIAPH1                   ------LTETFVQAVIK-NLPEQKEI--------NALAAL-----------------------QDEYNDL
Dr LOC101882228             ------LTENMVQSLLK-LLPEQEQL--------NTLSEM-----------------------KDEYEEL
Gg DIAPH3                   ------LSESMIQNLIK-HLPEQEQL--------NALSKF-----------------------KNEYNNL
Ci LOC100175505             -------DESLINNLLK-QLPEQEMI--------SAVSEY-----------------------KKQYDDL
Cg LOC105331485             ------LNTAIIEQLLR-YMPEPEQM--------KQIASL-----------------------KDQYQDL
Lg LOTGIDRAFT_142208        ------LSATVVEQLIK-FMPTPEEM--------NKIAGL-----------------------QDDYKDL
Ct CAPTEDRAFT_225699        ------LTVAMLEQLLK-YMPEADKM--------KQLSGM-----------------------KDQYDTM
Hr HELRODRAFT_86808         ------LDLSLIEPLLK-SLPEPDAIVL------SQFSNL-----------------------KEEYNNL
Hr HELRODRAFT_192510        ------LTLSFIDQLIK-LLPPRDQI--------NKLALL-----------------------KDHYQEL
Dm DIA                      ------LSSNILQQLIQ-YLPPPEHL--------KRLQEI-----------------------KAKGEPL
Cs csin109205               ------FPEMLLDTLIA-NLPPMDRI--------LKLSDC-----------------------PTEYNNL
Dp DAPPUDRAFT_220427        ------LSDSVLQQLIQ-YMPTPEQL--------KKLEEY-----------------------KEQYDSL
Lp LOC106476350             ------LTDAMLQQLIR-YMPEPDQL--------KKLDDF-----------------------KNQYDDL
Sp LOC592122                ------LNEGLVQSLLK-NMPEPETL--------KQVYAL-----------------------KDEFNDM
Cg LOC105340901             ------LTTGMLEQLIK-YLPEPEHI--------KELGAL-----------------------KEEYDDL
As ASU_10581                ------LDAGTMQQLRN-ALPPVEML--------KKLKELA----------------------EKKLSEM
Ce CYK-1                    ------LTVGFLEQLRS-AMPVEKELI-------DKLRAVN----------------------KAQFEEM
Ts M51312297                ------LSESALQQLII-NLPDGESV--------EKLKAF-----------------------SDRLDSL
Sr SRAE_2000198100          ------LNGDILVELKS-ALPPPEIM--------NQLKEIP----------------------EKEYNSL
Rc nRc.2.0.1.t24530         ------LYEATLQQLIL-ALPTDDLM--------KQLISF-----------------------SNKEDEL
Eg EgrG_000858900           ------LTPNIVEQLLK-ALPEPEVM--------KQVVDM-----------------------SADYNEL
Cs csin100125               ------LTPHMVEQLIR-ALPEPSVI--------TTITAA-----------------------KDEFNDL
Hs GRID2IP                  ------LEPAHLAQLLL-FAPDADEE--------QRYQAF-----------------------REAPGRL
Mm GRID2IP                  ------LEPAHLAQLLL-FAPDADEE--------QRYQAF-----------------------REAPGRL
Md LOC100617300             ------LEPSHLKQLLL-YAPDTEEE--------KRYQGY-----------------------RDTPSQL
Gg GRID2IP                  ------LEPSHIKQLLL-YAPDGEEV--------QRFQNY-----------------------KENPGKL
Dr GRID2IPA                 ------LEPPHIKQLLL-YAPDDDEV--------RQYEQY-----------------------RNDPGKL
Dr GRID2IPB                 ------LEPAHIKQLLL-YAPDDEEV--------KQFQHY-----------------------DQDPAKL
Ci LOC101242752             ------LDVSHYQQLLL-YAPDDEEV--------LNLKKF-----------------------TGDLSKL
Cg LOC105334784             ------LTPELLKQLVA-FAPSKSEM--------ERFNSF-----------------------DGDLDEL
Lg LOTGIDRAFT_155476        ------LTPELLKQLLN-YSPSKHEQ--------ELYDSF-----------------------TGDVDSF
Ct CAPTEDRAFT_223619        ------LAPEMLKQILA-YIPDTNEL--------EKYDIY-----------------------SGQPEDL
Hr HELRODRAFT_160719        ------FNHDIIKQLIN-FAPDNNEM--------AKYEEY-----------------------RGLLSDL
Sp LOC580555                ------LSVAHIQQLAQ-YAPDTDEV--------DSLARY-----------------------AGQTSQL
Hs DAAM1                    ------LPKDMLEQLLK-FVPEKSDI--------DLLEEH-----------------------KHELDRM
Mm DAAM1                    ------LPKDMLEQLLK-FVPEKSDI--------DLLEEH-----------------------KHELDRM
Md DAAM1                    ------LPKDMLEQLLK-FVPEKSDI--------DLLEEH-----------------------KHELDRM
Gg DAAM1                    ------LPKDMLEQLLK-FVPEKGDI--------DLLEEH-----------------------KHELDRM
Dr DAAM1A                   ------LPKDMLEQLLK-FVPEKSDV--------DLLEEH-----------------------KHELERM
Dr DAAM1B                   ------LPKDMLEQMLK-FVPEKSDV--------DLLEEH-----------------------KHELDRM
Hs DAAM2                    ------LAKDMLEQLLK-FIPEKSDI--------DLLEEH-----------------------KHEIERM
Mm DAAM2                    ------LAKDMLEQLLK-FIPEKSDI--------DLLEEH-----------------------KHEIERM
Md DAAM2                    ------LAKDMLEQLLK-FIPEKSDV--------DLLEEH-----------------------KHEIDRM
Gg DAAM2                    ------LAKDMLEQLLK-FVPEKSDT--------DLLEEH-----------------------KHEIERM
Dr DAAM2                    ------LAKDMLEQLLK-FVPEKSDM--------DLLEEH-----------------------KHELERM
Ci LOC100184055             ------LQKDMLEQLIK-FIPTKEET--------DMLNEH-----------------------KADMGKM
Sp LOC583322                ------LPKDMVEQLLK-YVPTPEEI--------SLLKEH-----------------------EKEKDNM
Dm DAAM                     ------LQLDMVEQLLK-FTPSAEER--------ALLDEH-----------------------SEDIESL
Dp DAPPUDRAFT_306800        ------LPMDMVEQLLK-FIPTNEER--------ALLDER-----------------------SSDLDSL
Lp LOC106457161             ------LPKDMVEQVNH-CLQL------------FYNCNY-----------------------GGTGKSL
Lp LOC106457176             ------LPKDMLEQLLK-FTPNPEEK--------ALLEEH-----------------------RTEIESM
Lp LOC106462789             ------LPKDMVEQLMK-FTPNPEEK--------ALLDEH-----------------------SAEIESM
Ct CAPTEDRAFT_175180        ------IPKDMCEQLLR-YVPSPEEA--------QMLSEH-----------------------AHEMEQM
Hr HELRODRAFT_64096         ------LTKDMCEQLLK-FTPTTEET--------QMLNEQ-----------------------AKEIDNM
Hr HELRODRAFT_89568         ------LPKDMCEQLLK-FLPTPEET--------QMLEDH-----------------------AAELEHM
Cg LOC105341767             ------LPKDMLEQLLK-FVPTSEET--------QMLMEY-----------------------SKEIDSM
Lg LOTGIDRAFT_159871        ------IPKDMVEQLLK-FVPTVEEI--------QLLNEH-----------------------SHERENM
As ASU_01303                ------LPRDMLEQMLK-FIPTKEEI--------SQLRETVER--------------------FRTPSVL
Sr SRAE_2000344300          ------IPKDMIEQMLK-FVPTIDEV--------DHLNEVLQK--------------------YKTPTIL
Ce DAAM-1                   ------LPKDMIEQMLK-FMPTKEEL--------TQINESVQK--------------------HGSPTVL
Rc nRc.2.0.1.t12637         ------IGKDMIEQLLK-FIPNREEE--------EKLVE------------------------KAKVADL
Hs FMNL2                    ------LPVDFVECLMR-FLPTENEV--------KVLRLYERE--------------------RKPLENL
Mm FMNL2                    ------LPVDFVECLMR-FLPTENEV--------KVLRLYERE--------------------RKPLENL
Dr FMNL2A                   ------LPVDFVECLMR-FIPSEAEL--------KVLRQYEKE--------------------RKPLENL
Dr FMNL2B                   ------VPVDFVECLMR-FMPTESEV--------KVLRQYERE--------------------RRPMDGL
Hs FMNL3                    ------LPVDFVECLMR-FLPTEAEV--------KLLRQYERE--------------------RQPLEEL
Mm FMNL3                    ------LPVDFVECLMR-FLPTEAEV--------KLLRQYERE--------------------RQPLEEL
Dr FMNL3                    ------LPVDFVECLMR-FLPTEAES--------KLLRQYERE--------------------RRPLDQL
Md FMNL2                    ------LPVDFVECLMR-FLPTENEV--------KVLRLYERE--------------------RKPLENL
Hs FMNL1                    ------LGLDFLELLMR-FLPTEYER--------SLITRFERE--------------------QRPMEEL
Mm FMNL1                    ------LSLDFLELLTR-FLPTDYER--------SLIARFEKE--------------------QRPMEEL
Md FMNL1                    ------LSLDFLELLTR-FLPTEYEL--------SLIGRYEKE--------------------QKPVEEL
Gg FMNL1                    ------LSLDFLELLLR-FLPTEYER--------TLIGKFERE--------------------QQPLEEL
Gg FMNL2                    ------LPVDFVECLMR-FLPTENEV--------KVLRLYERE--------------------RKPIENL
Dr FMNL1                    ------LKSDFLELLER-FVPSDYEL--------KLIQNYERS--------------------GRPLVEL
Dr FMNL1A                   ------LSLDFLELLER-FIPSEYEM--------KLLQNYEKE--------------------GRPLEDL
Ci LOC100183501             ------LPIEYVEMLPR-FIPNDGEL--------KAFKDYEKH--------------------GKSFNDL
Ct CAPTEDRAFT_171809        ------LSLERVEILQR-VMPNEQEV--------KAFKEYTRD--------------------HKPVEVL
Hr HELRODRAFT_192864        ------LSLERVEALLR-ILPTEQEV--------KAFREYEGE--------------------RKSVEVL
Hr HELRODRAFT_155739        ------LTLERVEILIR-VMPNEQET--------KLFKEYEKD--------------------KKPLDML
Hr HELRODRAFT_159244        ------LTYDHLDLLFR-SVPTPQEI--------QIYKTHLAS--------------------GQTIQSL
Cg LOC105326194             ------LSLDMTDILLT-ILPNEAEM--------KAYKQYEKE--------------------RRPLDRL
Lg LOTGIDRAFT_139357        ------LSLDMVDILLT-ILPNDQEM--------KAYREYEKQ--------------------RKSVDIL
Dm FRL                      ------LSLENVELLQK-MVPTDAEV--------KSYKEYIIE--------------------RKDQQLL
Dp DAPPUDRAFT_305626        ------FSLENVEILQR-MLPTETEA--------KAYRDYAIS--------------------KKSIDLL
Lp LOC106468420             ------LIQEYVEILLR-MVPNEKEV--------KAYREYERQ--------------------RRPVDAL
Lp LOC106468029             ------LNQEYVEILLR-MVPNDKEV--------KAYREYEKQ--------------------KRPVDGL
Lp LOC106478881             ------LSHESVEILQR-MVPNEKEV--------KAYREYERQ--------------------KKPFDAL
Lp LOC106467225             ------LTQEYVEILLR-MVPNEKEV--------KAYREYEKQ--------------------RKPVDDL
Sp LOC577797                ------LPIDAVEQLHR-CCPKDEEK--------KVFQQYEKD--------------------KKPINIL
Eg EgrG_001084800           ------VSLDVADRILH-QLPTPDEA--------RMYLNYEFTE-------------------CLPVDQL
Cs csin103265               ------LSQDVADRIYH-QLPTQDEV--------KTYLKYEFTD-------------------QLNVDDL
As ASU_08696                ------LPPESVDILLK-IAPTQDEM--------ARFREYESD--------------------RKNIADL
Rc nRc.2.0.1.t42620         ------LDAENVEILLR-VLPTAEEV--------KSYRDYETS--------------------QKSIDAL
Sr SRAE_2000183000          ------LPAESVDILLK-IIPTMEEC--------QMFKEYALKN-------------------ENNFDCL
Ts M51304777                ------LTLDNVDILRR-ILPTAEET--------KAYKEFEQM--------------------KKPVDSL
Ce FRL-1                    ------LSAEKVDILSR-ILPTDEER--------KLYAGKKTTES------------------ENSMENL
As ASU_13825                ------LSADNVDLVAS-IAPSAVDI--------HRFKNYEM---------------------SNSVSTL
Sr SRAE_2000165800          ------LTAEDVSLIFS-IAPTSVDI--------LRIKKLTQ---------------------YN-KLSL
Ce FOZI-1                   ------LNQNLVDSLLQ-IAPTNSDA--------QLL--------------------------RK-MENL
Sp LOC591753                ------VPGEYAEILLN-FVPTKEEL--------KKLANN-----------------------ADKYEEM
Ct CAPTEDRAFT_227846        ------LPGEYAELLLK-YIPTKEEV--------DLLARH-----------------------ARQYAQL
Cg LOC105322386             ------LLSDNAELLLK-FIPTETEM--------RTIMEL-----------------------DFQLEDL
Sp LOC100890634             ------LDPEHINVIRR-YHPTTEDV--------EAYGQY-----------------------RDKPQEL
Md LOC103097295             ------LAYEHIITLRR-YVPTIKDI--------EMYQSY-----------------------QGSPSEL
Gg LOC419333                ------LTDEQITTLRR-YMLTPKDA--------EKYQSF-----------------------RGCPSEL
Dr LOC101883438             ------LSDEHITSLRR-YVPTPDDV--------EMYKSH-----------------------KGDSAEL
Ci LOC100176399             ------ISTEHLLGLYK-FCPEPELK--------TLYEKE-----------------------MERKEEF
Cg LOC105340863             ------FPAEKLTTIRR-YQPTSDDI--------ELFKLY-----------------------SDKKSTL
Lg LOTGIDRAFT_158968        ------FPSETLSTIRS-CQPTDDDI--------EMYKAY-----------------------KGSKDDL
Hs FHOD1                    ------VSKDGIEKLLT-MMPTEEER--------QKIEEAQL---------------------ANPDIPL
Mm FHOD1                    ------VSKDGIEKLLT-MMPTEEER--------QKIEEAQL---------------------ANPDVPL
Md FHOD1                    ------VSKDGIEKLLM-MMPTEEEK--------QKIQEAQL---------------------ANPGIPL
Gg FHOD1                    ------VSKEGIEKILT-MVPTEEEK--------QKIQEAQL---------------------ANPDVPL
Dr FHOD1                    ------ISKEGIEKILT-MTPTEEEK--------QKIQEAQL---------------------ANPDVPL
Dr LOC101886613             ------LDREDIQRLQT-LIPTEDEL--------NLIKEAKA---------------------RAPCSAL
Hs FHOD3                    ------LNKEGIEKILT-MIPTDEEK--------QKIQEAQL---------------------ANPEIPL
Mm FHOD3                    ------LNKEGIEKILT-MIPTEEEK--------QKIQEAQL---------------------ANPEVPL
Md FHOD3                    ------LNKEGIEKILT-MIPTEEEK--------QKIQEAQM---------------------ANPDLPL
Gg FHOD3                    ------LNKEGIEKILT-MIPTEEEK--------QKIQEAQL---------------------ANPDVPL
Dr FHOD3A                   ------LNKEGIEKILT-MIPTAEET--------QRIQEAQL---------------------ANPDVPL
Dr FHOD3B                   ------LSKEGIEKILT-MIPTEEET--------QKIQEAQL---------------------ANPDTPL
Ci LOC100184923             --------------LLG-MIPTEEEI--------TGIQDALQ---------------------SSPDVAL
Dm FHOS                     ------VTREGIDKLLN-MLPTDEER--------GKIQEAQL---------------------SNPELPL
Dp DAPPUDRAFT_198277        ------INREGIEKLLT-MLPTDEER--------AKIQEAQL---------------------ASPELPL
Lp LOC106457482             ------MNREGIEKILSTMMPTEDEK--------NKIVEAQM---------------------NNPDVPL
Lp LOC106472118             ------MNREGIEKILTTMMPTEDEK--------NKIMEAQM---------------------NNPDVPL
Cg LOC105331928             ------MNREGIEKILTGMIPTAEEK--------TNILEAQM---------------------ANPDIPL
Lg LOTGIDRAFT_213852        ------MNKESIEKILSKLLPTEEEK--------QLILDAQI---------------------ANPDIPL
Ct CAPTEDRAFT_176129        ------MNREGIEKILSTMIPSEEEK--------TRILEAQM---------------------SNPDTPL
Hr HELRODRAFT_190561        ------LNREVIEKLLNTMIPTEDEK--------TRILDAQK---------------------QNPELTL
Hr HELRODRAFT_67893         ------LSREDIEKILTGMIPTEEEI--------QKITELRKA--------------------NNDANSN
Hr HELRODRAFT_113789        ------IHKEGVEKILNTLLPTEEEV--------TQITEAQMAACNNHMTNNNNNNYNNNNNSINNSITL
Hr HELRODRAFT_141663        ------MNKEAVEKILNHLLPTEEER--------TKLIEAQL---------------------NNPDVPL
As ASU_09272                ------LNKEGIEKILSTMMPSPAEI--------EAIEIKSA---------------------EHPDMPL
Ce FHOD-1                   ------LNKDGIEKILKTMMPSPKEI--------EEIEIKAA---------------------ENPEMTL
Rc nRc.2.0.1.t09965         ------LNKECLEKILTTMIPSEEEK--------EKIADAQA---------------------SNPDLPL
Ts D918_00902               ------MNKDCIEKVLSTMLPTMEER--------EAIMAAQA---------------------EHPDIPL
Sr SRAE_1000289700          ------LNKEGIEKILQTMMPTVAEI--------ELIQNKMA---------------------ENPDMPL
Sp LOC587533                ------MNKEGVEKLLS-MVPSEEEV--------ARIQEAML---------------------ANPDVPL
Cs csin105116               ------INREGIEKLLTSMLPTPEEC--------EAILKAKA---------------------EQNGLPL
Eg EgrG_000493600           ------INREGIEQLLNTMLPTDEER--------EKIIAAKR---------------------EHSDIQL
Hs FMN2                     ------VDLETLQALYE-NRAQSDEL--------EKIEKHGRSSKD-----------------KENAKSL
Mm FMN2                     ------VDLETLQALYE-NRAQSDEL--------EKIEKHSRSSKD-----------------KENAKSL
Md FMN2                     ------VDLETLQALYE-NRAQSDEL--------EKIEKHGRSCKE-----------------KENAKSL
Gg FMN2                     ------VDLETLQALYE-NRAQSDEL--------EKIEKHSKASKE-----------------KENAKSL
Dr FMN2A                    ------VDLETLQALYE-NRAQKEEM--------DQIEKHVKSSKD-----------------KEKPKPL
Dr FMN2B                    ------VDLETLQALYE-NRAQQDEL--------DKIEKHIKSSKD-----------------KEGTKPL
Hs FMN1                     ------VDLETLAALYE-NRAQEDEL--------VKIRKYYETSK------------------EEELKLL
Mm FMN1                     ------VDLETLAALYE-NRAQEDEL--------TKIRKYYETSK------------------EEDLKLL
Md FMN1                     ------VDLETLEALYE-NRAQKDEL--------IKIRKHYETSK------------------EEELKLL
Gg FMN1                     ------VDLETLEALYE-NRAQKDEL--------EKIEQYYQTSK------------------EEELKLL
Dr FMN1                     ------VDLDAIEALYE-NRAQPEEL--------EKIKKHYETSD------------------EEQVKLL
Dr LOC100148950                                                                                   
Dr LOC101882656             ------VDLETIEALYE-NRAQPDEL--------EKIKKHYESSK------------------EDELKLL
Ci LOC100186202             ------VDVEIMEAIWE-IRPQLGEM--------EKIEHFVGTQKKVD---------------EDQRLSL
Sp LOC579678                ------IDLENLQSLYE-MRPQADEI--------KIIKEHTK---------------------KESAKPL
Cg LOC105332220             ------IDMERLKAIYD-NRADDEEM--------KKLKKHVD---------------------KNPDVML
Lg LOTGIDRAFT_159891        ------IDQDKLKTIYD-MKPTDDES--------KMIIKFIS---------------------KNPDTPL
Ct CAPTEDRAFT_203277_120894 ------VDLDALHSLRK-LYATPEEL--------ELILRHQK---------------------YNNQVPL
Cg LOC105320770             ------INTDRFAELME-LFGAGSDV--------DKINAYVK---------------------RKGPGNL
Lg LOTGIDRAFT_237086        ------LNQESLAQLLD-LLCSSRDM--------EKIVHHVK---------------------RKGAAQL
Ct CAPTEDRAFT_198682        ------LSVEVLQTLYE-QRASPAEL--------SDLEAHLK---------------------AKPDTTL
Dm CAPU                     ------VSLEALQHMSN-IQATEDEL--------QRIKEA-----------------------AGGDIPL
Dp DAPPUDRAFT_196142        ------IDLETLQKIFE-LRATEDEL--------ATMRITLE---------------------QQPDAIM
Lp LOC106464415             ------VDADTLQAIYE-VRPSADEI--------EQIKNHVT---------------------TKPDIPL
Cg LOC105336275             ------IGSERLRGLQK-ILPETDEV--------NLVKGF-----------------------EGDKEKL
Hr HELRODRAFT_65173         ------IINKKLKSKEK-PEEAEIET--------IRSFMQ-----------------------QQPDASL
Cg LOC105346839             ------FGVEKLKGLSK-VLPQTDEI--------ELIQHY-----------------------DGSIGKL
Cg LOC105346870             ------IGPERLRGLQK-ILPVEDEV--------TMLKEF-----------------------DGDKEKL
Ct CAPTEDRAFT_191656        ------IESETLRGLLN-ILPEADEV--------ELIRNF-----------------------DGDETKL
As ASU_11056                ------IGLERLNSLIA-ILPDSEEI--------EILRGF-----------------------TGDVMQL
Ce EXC-6                    ------AEIDALQNLFG-MLPQSEEE--------EALRRY-----------------------TGDISLL
Rc nRc.2.0.1.t24846         RPPDEQMTLERLRGLQKCLVGAEQYI--------VDVQNY-----------------------DGDYAKL
Ct CAPTEDRAFT_223320        ------LGADRLQALLK-ILPDEAET--------NLLKAN-----------------------SQDCSEL
Hr HELRODRAFT_187875        ------MESEKLKGLIK-LLPDRAEI--------DLLTNF-----------------------DGDPSTL
Hr HELRODRAFT_170303        ------MTVERLKNLFK-ILPEQEEL--------EIIKNY-----------------------QGDPNEL
Hr HELRODRAFT_175565        ------LDIEILKSLVR-IFPDDRER--------TTLKEY-----------------------KGDVERL
Hr HELRODRAFT_176187        --------SEKLKGLIK-LLPDRAEI--------DLLTNF-----------------------DGDQSTL
Hs INF2                     ------FDVEVLKQLLK-LLPEKHEI--------ENLRAF-----------------------TEERAKL
Mm INF2                     ------FDVEVLKQLLK-LLPEKHEI--------ENLRAF-----------------------TEERAKL
Md INF2                     ------FDVEVLKQLLK-LLPEKHEM--------ENLKSF-----------------------QEEKAKL
Gg INF2                     ------FDVEVLKQLLK-LLPEKHEI--------ENLKAF-----------------------KEEKSKL
Dr INF2                     ------FDVESLKQLLK-LLPEKHEI--------DNLKSF-----------------------QGEQDKL
Gg LOC101749904             ------FDAGILKQLLK-LLPESHEI--------NKLKSC-----------------------KEERSEL
Ci LOC100180755             ------LTEEKLKNMLK-FLPEDAEI--------ETIRSF-----------------------KGDPTTL
Hs FHDC1                    ------YGSETLREFLK-FLPESEEV--------KKLKAF-----------------------SGDVSKL
Mm FHDC1                    ------YGSETLREILK-LLPESEEV--------KKLKAF-----------------------NGDVSKL
Md FHDC1                    ------YGSETLREFLK-LLPESEEV--------KKLKTF-----------------------SGDAAKL
Gg FHDC1                    ------YASELLHEFLK-LLPEAEEV--------KKLKAF-----------------------DGDVSKL
Dr FHDC1                    ------YGAEPLKELLK-LLPEADEV--------KRLREF-----------------------KGDANKL
Dr FHDC2                    ------YGAEKLAELCK-LLPDNEEE--------ARVKKF-----------------------NGDRSLL
Dr FHDC3                    ------FASGKLRELNK-LLPDDVET--------KKLMSF-----------------------NGDLSAL
Dr FHDC4                    ------FGPGKLKEMCK-LLPEEGEV--------RQLRDF-----------------------KGDPSVL
Dr LOC101882071             ------FTAESLKELLK-LLPEEDEV--------KNLQMF-----------------------SGDLKDL
Ci LOC100182732             ------MNSDKLRALRK-LLPDKEEI--------KVLKGF-----------------------QGNIASL
Rc nRc.2.0.1.t11026         ------LGADKLENLLK-LLPDSEEI--------DFLSSR-----------------------CSDFCRL
Ts M51301679                ------IGAEKLRSMIK-ILPEPDEV--------ETLNAF-----------------------TGDRGKL
Sp LOC579910                ------GGVERLRGLMK-LLPEKDEL--------EMLKAF-----------------------KGDQTKL
Dm FORM3                    ------IGAERLRGLLK-IMPEVDEL--------DMLKGF-----------------------NGDKARL
Dp DAPPUDRAFT_105824        ------IGTEKLRGLLK-ILPPTDEV--------EMLRAY-----------------------DGDRNRL
Dp DAPPUDRAFT_34615         ------FTIEHLHCLQK-ILPNTDEI--------STLENY-----------------------KGDKTKL
Lp LOC106457567             ------LGTEELKGLLK-ILPEDDEI--------KLLKGF-----------------------KGKTQQL
Lp LOC106475921                                                                                   
Lp LOC106473764             ----------------------------------MTVKSY-----------------------TGDKEKL
Lp LOC106473831             ----------------------------------------------------------------------
Sp LOC588660                ------IGAEKLKSLLK-ILPENDEI--------EMLRSF-----------------------DGDAAKL
Cg LOC105346876             ------ISLPTLQYLMK-VLPDAEEI--------RMLQKY-----------------------EGRRLQL
Cg LOC105327750             ------IGAEKLRGLLK-IMPYSDEI--------ELLRSY-----------------------EGDREKL
Lg LOTGIDRAFT_171217        ------LGTEKIKGLVK-ILPTQEEV--------DMITNF-----------------------EGDLTKL
Lg LOTGIDRAFT_224207        ------IGTERLLGLQK-IVPETDEI--------TMLKEF-----------------------TGDKTKL
Sr SRAE_2000054200          ------IGLERLRILQS-YLPDESEI--------KLLTEY-----------------------TGPEVVL
Cs csin103680               ------IGAERLRALVK-LLPSEPEV--------GTFRSF-----------------------SGDVETL
As ASU_01643                ------LNIDYLSSLIK-HFPTTDEACFCLCLLLAYFKK------------------------LTSADDL
Sr SRAE_1000180500          ------FDIDTIQNLLV-HYPTKEER--------EFFGK------------------------IESKEGL
Sr SRAE_2000185600          ------FDIDLLSNLLL-QYPTEEER--------KYFLG------------------------IGELSTL
Ce INFT-2                   ------IKVDLMTTLNN-NFPDKVEL--------DPFLK------------------------VEYATLT

                            ---------+---------+---------+---------+---------+---------+---------+
                                     360       370       380       390       400       410       420
                            ---------+---------+---------+---------+---------+---------+---------+
Hs DIAPH2                   CEPEQ---------------------------FGVVMSSVKMLQPRLSSILFKL-TFEEHIN--------
Mm DIAPH2                   CEPEQ---------------------------FGVVMSTVKMLRPRLTSILFKL-TFEEHVN--------
Md DIAPH2                   CEPEQ---------------------------FGVVMSSVKMLRPRLHSILFKL-TFEEHVN--------
Hs DIAPH3                   CEPEQ---------------------------FVVVMSNVKRLRPRLSAILFKL-QFEEQVN--------
Mm DIAPH3                   CEPEQ---------------------------FAVVMSNVKRLRPRLSAILFKL-QFEEQVN--------
Md DIAPH3                   CEPEQ---------------------------FAVVMSTVKRLRPRLSAILFKL-QFEEQVN--------
Dr DIAPH2                   CESEQ---------------------------FGIVMSSVKMLRPRLNGILFKL-TFEEQVN--------
Hs DIAPH1                   AESEQ---------------------------FGVVMGTVPRLRPRLNAILFKL-QFSEQVE--------
Mm DIAPH1                   AESEQ---------------------------FGVVMGTVPRLRPRLNAILFKL-QFSEQVE--------
Md DIAPH1                   AESEQ---------------------------FGVVMGAVPRLRPRLNAILFKL-QFNEQVE--------
Gg DIAPH1                   AESEQ---------------------------FIIVMSSVKLLRSRLNAILFKL-SFEDHIN--------
Dr LOC101882228             AESEQ---------------------------FGVVISSVKRLKPRLTAILFKL-QFEEQVN--------
Gg DIAPH3                   SEPEQ---------------------------FGVVMSNVKRLQPRLSAILFKL-QFEEQVN--------
Ci LOC100175505             VEAEQ---------------------------FLCTISEIKRLHPRLQHIRFIR-QFDEMVS--------
Cg LOC105331485             ADPEQ---------------------------FAVEMSSIKRIHPRLKSMLFKM-SFPEMVQ--------
Lg LOTGIDRAFT_142208        AEAEQ---------------------------FCVTMSKIKRITPRLNSMLFKM-RFPELVA--------
Ct CAPTEDRAFT_225699        AESEQ---------------------------FGVVMSSIRRISPRLNSMVFKM-NFSEMVS--------
Hr HELRODRAFT_86808         TESEQ---------------------------FCVVMSSIKRLGPRLNSTAFKL-KFDEIVQ--------
Hr HELRODRAFT_192510        SEPEQ---------------------------FAVV----------------------------------
Dm DIA                      PPIEQ---------------------------FAATIGEIKRLSPRLHNLNFKL-TYADMVQ--------
Cs csin109205               IESDQL--------------------------VYFLAPLRHRLPAHLHAMKMLL-QFDSTAE--------
Dp DAPPUDRAFT_220427        AEAEQ---------------------------FSVTLASIKRLVPRLKSISFRQ-HYNEMVQ--------
Lp LOC106476350             AEAEQ---------------------------FAITMGSIKRLVPRLKSVSFKL-NFAEKVQ--------
Sp LOC592122                NEAEQ---------------------------FCVQVGSIKGLQKRLQAILFKM-KFPELIT--------
Cg LOC105340901             AEAEQ---------------------------FIATISDIKRIKPRLQSILFKM-TFSEVVD--------
As ASU_10581                PEGEQATCFCYQSSSSSFIAYASTYLMPPLSYFAATLASINALPARLDSVIFML-RFNETLN--------
Ce CYK-1                    PEGEQ---------------------------FVTRLLQIQGLPLRLDLVLFKM-RFSEVLN--------
Ts M51312297                ADVEQ---------------------------FVVTLVSIRRLKPRLQCICFKL-KFGEMVD--------
Sr SRAE_2000198100          PAGEA---------------------------FVASLSKIPALPLRLDLLAFRA-NFKSVTD--------
Rc nRc.2.0.1.t24530         AEAET---------------------------FLVKICSIQKLRSRLQSICFKL-KFDEMID--------
Eg EgrG_000858900           AEPEQ---------------------------FICKVGTIKKLIPRLKSILFKL-RFQEKVD--------
Cs csin100125               ADPER---------------------------FVFLVGQIRTLIPRLNSILFKM-HFDEKME--------
Hs GRID2IP                  SEPDQ---------------------------FVLQMLSVPEYKTRLRSLHFQA-TLQEKTE--------
Mm GRID2IP                  SEPDQ---------------------------FVLQMLSVPEYKTRLRSLHFQA-TLQEKTE--------
Md LOC100617300             SEPDQ---------------------------FVLQMLSVPEYKTRLRSLYFKT-TLQEKTE--------
Gg GRID2IP                  SEPDQ---------------------------FVLQMLSVPEYKIRLRSLHFKT-TLQEKTE--------
Dr GRID2IPA                 SEPDQ---------------------------FVLQMLSVPEYKTRLKSLHFKT-TLQEKTE--------
Dr GRID2IPB                 SEPDQ---------------------------FVLQMLLVPEYKTRLRSLLFKT-TVQEKTE--------
Ci LOC101242752             NEADT---------------------------LALKLVRIPGYQLRLKALVFKH-SFAEKEE--------
Cg LOC105334784             SKPDL---------------------------FAYEMSRVPGYEQRLKALLFKG-NFNEKIT--------
Lg LOTGIDRAFT_155476        SNADR---------------------------FAYETSQIPNYEQRLKAMLFKA-SFKEKIT--------
Ct CAPTEDRAFT_223619        NKPDQ---------------------------FMYEMSRIPGFDQRLKALLFRS-NFAEKVE--------
Hr HELRODRAFT_160719        SEADR---------------------------FTYQVVKIPAYKARLQALLFKM-TFQEKVS--------
Sp LOC580555                SEPDK---------------------------FAFEISRVPGFKLRLRALMLKA-GFHEKVD--------
Hs DAAM1                    AKADR---------------------------FLFEMSRINHYQQRLQSLYFKK-KFAERVA--------
Mm DAAM1                    AKADR---------------------------FLFEMSRINHYQQRLQSLYFKK-KFAERVA--------
Md DAAM1                    AKADR---------------------------FLFEMSRINHYQQRLQSLYFKK-KFAERVA--------
Gg DAAM1                    AKADR---------------------------FLFEMSRINHYQQRLQSLYFKK-KFAERVA--------
Dr DAAM1A                   AKADR---------------------------FLYEMSRINHYQQRLQSLYFKK-KFAERIA--------
Dr DAAM1B                   AKADR---------------------------FLYEMSRINHYQQRLQSLYFKK-KFAERIA--------
Hs DAAM2                    ARADR---------------------------FLYEMSRIDHYQQRLQALFFKK-KFQERLA--------
Mm DAAM2                    ARADR---------------------------FLYEMSRIDHYQQRLQALFFKK-KFQERLA--------
Md DAAM2                    ARADR---------------------------FLYEMSRIDHYQQRLQALFFKK-KFQERLA--------
Gg DAAM2                    ARADR---------------------------FLFEMSRIDHYQQRLQALFFKK-KFPERLA--------
Dr DAAM2                    ARADR---------------------------FLFEMSRIDHYQQRLQSLFFKK-KFADRLA--------
Ci LOC100184055             ARADK---------------------------FLCQMSQIHHYEQRLHAVFYKK-KFHERLS--------
Sp LOC583322                AKADR---------------------------FFFEMSKIDHYEQRLKCLFFKK-RFQEKIG--------
Dm DAAM                     ARADR---------------------------FLYEISKIPHYEQRLKSLHYKK-RFMLTIN--------
Dp DAPPUDRAFT_306800        SRADR---------------------------FLYDVSKISHYEQRLNTLFYKK-KFAQSVS--------
Lp LOC106457161             FTAVLQ--------------------------LYLWWNRIVHYEQRVKTLLYKK-KFQERIS--------
Lp LOC106457176             ARADR---------------------------FLYEISRVVHYEQRVKTLLYKK-KFQERIT--------
Lp LOC106462789             ARADR---------------------------FLYEISRVVHYEQRVKTLFYKK-KFQERIT--------
Ct CAPTEDRAFT_175180        ARADR---------------------------FLFEMTRISHYEQKLTAIYYKK-KFSERMA--------
Hr HELRODRAFT_64096         AKADR---------------------------FLLEISQVDHYESLLKCLYYKK-KYNERIN--------
Hr HELRODRAFT_89568         ARADR---------------------------FLLEMSRIDHYEQRLKALDCKK-RFTERLT--------
Cg LOC105341767             ARADR---------------------------FLYEASRINHYEGRLSALCFKK-KFPEKMS--------
Lg LOTGIDRAFT_159871        ARADR---------------------------FLLDMSKILHYEQRLNAIYFKK-KFQDRRL--------
As ASU_01303                AIADR---------------------------FLYEVSNIPRYEQRLQCLFIIT-SFKERLD--------
Sr SRAE_2000344300          APADR---------------------------FLYEVSTIIRYEQRLKCINIIR-TFSEKAE--------
Ce DAAM-1                   ALADR---------------------------YMYEISSIPRFEQRLRCLNIIR-SFHDRVE--------
Rc nRc.2.0.1.t12637         ALVDR---------------------------FFYHIIRNPTYERRLRCLWIIK-TFDEKAL--------
Hs FMNL2                    SDEDR---------------------------FMMQFSKIERLMQKMTIMAFIG-NFAESIQ--------
Mm FMNL2                    SDEDR---------------------------FMMQFSKIERLLQKMTIMAFIG-NFTESIQ--------
Dr FMNL2A                   TDEDR---------------------------FMIQFSKIERLMQKMTIMAFVG-NFTESIQ--------
Dr FMNL2B                   TDEDR---------------------------FMMLFSKIERLPQRMTIMAFMG-NFTDSLQ--------
Hs FMNL3                    AAEDR---------------------------FMLLFSKVERLTQRMAGMAFLG-NFQDNLQ--------
Mm FMNL3                    AAEDR---------------------------FMLLFSKVERLTQRMAGMAFLG-NFQDNLQ--------
Dr FMNL3                    AEEDR---------------------------FMLLFSKIERLTQRMSIITFVG-NFNDNVN--------
Md FMNL2                    SDEDR---------------------------FMMQFSKIERLMQKMTIMAFIG-NFSESIQ--------
Hs FMNL1                    SEEDR---------------------------FMLCFSRIPRLPERMTTLTFLG-NFPDTAQ--------
Mm FMNL1                    SEEDR---------------------------FMLRFSRIQRLPERMNTLTFLG-NFPDTAQ--------
Md FMNL1                    SDEDR---------------------------FMLRFSRIPRLSERMATLAFLG-NFPDTAQ--------
Gg FMNL1                    SEEDQ---------------------------FMIRFSRIPRLAERMNVMIFLG-NFSDTAQ--------
Gg FMNL2                    SDEDR---------------------------FMMQFSKIERLMQKMTIMAFIG-NFAESIQ--------
Dr FMNL1                    SEEDR---------------------------FMMAFSKIPRLTQRISTLTFMG-SFSESVL--------
Dr FMNL1A                   SEEDR---------------------------FISRFGKIPRLSQRINTLTFMG-NFPESIK--------
Ci LOC100183501             ASEDK---------------------------FMWLFGRVERLQQRLNIMIFIG-NFNDNAL--------
Ct CAPTEDRAFT_171809        SDEDK---------------------------FMMSLMKVERLPQKLTIMSFIG-NFFDTYH--------
Hr HELRODRAFT_192864        ADEDK---------------------------FLIALTRVERLQQRLKIMSYIG-NFFDSYQ--------
Hr HELRODRAFT_155739        SDEDR---------------------------FMIYLMKVERLPQKLMIMSFIG-NFFDTFH--------
Hr HELRODRAFT_159244        SEDDQ---------------------------YMMSMTTIERLQQKLNILLFLN-TFPDSYQ--------
Cg LOC105326194             SDEDR---------------------------FMLQLSKIERLSQKLHIMSFIG-NFNENVH--------
Lg LOTGIDRAFT_139357        SDEDK---------------------------FMLQLAKVERLSQKLTIMSFVG-NFYDSLH--------
Dm FRL                      TEEDK---------------------------FMLQLSRVERISSKLAIMNYMG-NFVDSVH--------
Dp DAPPUDRAFT_305626        TEEDR---------------------------FIYRLSHTERLATKLQVMCYIG-NFFDNVY--------
Lp LOC106468420             TDEDK---------------------------FLLMLSKVERLSQKLNIMSYIA-SFDENIQ--------
Lp LOC106468029             TDEDK---------------------------FLLSLTRVERLTQKLNIMSYIG-SFDENIQ--------
Lp LOC106478881             TDEDK---------------------------FLLQLTKVERLSQKLNILNYIY-SFSENVQ--------
Lp LOC106467225             TDEDK---------------------------FLLSVIKFTLSKVY                        
Sp LOC577797                TPEDR---------------------------LMIQLCKVDRLSQRLGCMIFMG-NFTDTIL--------
Eg EgrG_001084800           TDEDR---------------------------LLLHLCKVNRLGPKLEVVVFMN-TFDSTLT--------
Cs csin103265               TDEDR---------------------------LLLHLCKIERLGTRLEIILFMN-SFEDTVA--------
As ASU_08696                SEEDQ---------------------------FLAHLVKIERLEHKVKIMSFMG-TFEESAD--------
Rc nRc.2.0.1.t42620         SEEDK---------------------------FLIQLSKVERLSQKLQIMSFMA-NFKESIE--------
Sr SRAE_2000183000          ADEDQ---------------------------FLASLMKIERLKHKLEIMLFMA-SFEESAA--------
Ts M51304777                CEEDS---------------------------FLLELCHVERLAQKLQILNFMG-TFKESAA--------
Ce FRL-1                    SEDDN---------------------------FVAALCEIERLEHKLAVMRVMS-EFDESAG--------
As ASU_13825                GENEQ---------------------------FILQLSKIERMEEKLHAMSHMS-RFASRVG--------
Sr SRAE_2000165800          TEAES---------------------------FISQLASIENLPKKIYTMNFIYNKFNNLYL--------
Ce FOZI-1                   SDPNEE--------------------------FLLGLTKIDHIEEKLETMKHMY-RFPEQVE--------
Sp LOC591753                GEAEQ---------------------------FMFQMARVDRYESKLRLMTFMG-IYGELVV--------
Ct CAPTEDRAFT_227846        GESEQ---------------------------FLFHLAQIDRLPSRLSLMAFMG-VFSEVLT--------
Cg LOC105322386             DEAEQ---------------------------MLVQLMSIARLEDRLRLMIFMD-SFPRVAD--------
Sp LOC100890634             EQTDQ---------------------------FMLQLCEIPHLKTRLDILLIVN-EFPLQYE--------
Md LOC103097295             HLVDQ---------------------------FMLEMCKIPHLGQRLELLLMIR-EFPGYVK--------
Gg LOC419333                HIVDQ---------------------------FMLEMCKIPHLGQRLDLLLAVR-ELPVSMG--------
Dr LOC101883438             HVVDQ---------------------------YMMEMCNIPNLSAHLDLLLTMR-ELPISME--------
Ci LOC100176399             SKEDR---------------------------FMMELCQIPRLNVRLEIATITR-ELPQEIE--------
Cg LOC105340863             DPVDR---------------------------FMCELCEIEYIGTRLDLILLLW-DFPRQLR--------
Lg LOTGIDRAFT_158968        NSVDK---------------------------FMMELCEVPKIDLRLELLQIIW-EFPKTFE--------
Hs FHOD1                    GPAEN---------------------------FLMTLASIGGLAARLQLWAFKL-DYDSMER--------
Mm FHOD1                    GPAEN---------------------------FLMTLASIGGLAARLQLWAFKL-DYESMER--------
Md FHOD1                    GPAEN---------------------------FLLTLASIGGLAARLQLWAFKL-DYDTMER--------
Gg FHOD1                    GSAEQ---------------------------FLLSLSSISDLTARLQLWAFKL-DYESLEQ--------
Dr FHOD1                    GTAEQ---------------------------FLLTLSSISGLTARLQLWAFKL-NYETLEK--------
Dr LOC101886613             GSAEQ---------------------------CLLTLGDVPHLRARLQLWAFTL-DHDTLER--------
Hs FHOD3                    GSAEQ---------------------------FLLTLSSISELSARLHLWAFKM-DYETTEK--------
Mm FHOD3                    GSAEQ---------------------------FLLTLSSISELSARLHLWAFKM-DYETTEK--------
Md FHOD3                    GSAEQ---------------------------FLLTLSSISELSARLQLWAFKM-DYEVIEK--------
Gg FHOD3                    GSAEQ---------------------------FLLTLSSISELSARLQLWAFKM-DYEIVEK--------
Dr FHOD3A                   GSAEQ---------------------------FLLTLSSISELSARLQLWAFKL-DYEATEK--------
Dr FHOD3B                   GSAEQ---------------------------FLLILSSISELSARLQLWAFKM-DYDALEK--------
Ci LOC100184923             GSAEQ---------------------------FLLTLSSISELEARLNLWSFKL-DYDLLEK--------
Dm FHOS                     GSAEQ---------------------------FLLTLASISELEARLKLWAFRL-DFDNSEK--------
Dp DAPPUDRAFT_198277        GSAEQ---------------------------FLLSLASITELAARLKLWLFKS-DYENMEK--------
Lp LOC106457482             GSAEQ---------------------------FLLTLSSISELEARLRLWAFRL-DYDTAER--------
Lp LOC106472118             GTAEQ---------------------------FLLTLSSISELEARLRLWAFRI-DYETLEK--------
Cg LOC105331928             GTAEQ---------------------------FLLTLSSISELHARLSLWLFKL-DYETIES--------
Lg LOTGIDRAFT_213852        GTAEQ---------------------------FLLTLSSINELYARLRLWLFKL-EYEQLEQ--------
Ct CAPTEDRAFT_176129        GTAEQ---------------------------FLLTLSSISELRARLSLWAFKL-DYDGLEA--------
Hr HELRODRAFT_190561        GNAEQ---------------------------FCLTLSSISNLNDRLKLWLFKL-DFDTIEN--------
Hr HELRODRAFT_67893         RTAET---------------------------FLETMGSISELQSRLKLWVFKL-DYDALES--------
Hr HELRODRAFT_113789        GSAEN---------------------------FLLTLSSINELKARLTLWLFVI-EFDAIEN--------
Hr HELRODRAFT_141663        GTAEQ---------------------------FLITISNISEVRCRLQLWLFLL-EFESIENVGCKCFKF
As ASU_09272                GQAEQ---------------------------FLLKLSQIPCLLERLRLWAFTL-DYKNCEK--------
Ce FHOD-1                   GNAEQ---------------------------LLLKLSQIPCLLERLRLWLFTL-DYKNSEK--------
Rc nRc.2.0.1.t09965         GSAEQ---------------------------CLMLLGEVPMLYPRLKLWLFML-DYASTEK--------
Ts D918_00902               GPAEQ---------------------------FLLMLSEIPQLHARLRLWLFML-DYANMEY--------
Sr SRAE_1000289700          GHAEQ---------------------------FLLKLYQIPCLLERLKLWLFTL-DYKNCEK--------
Sp LOC587533                GSAEQ---------------------------FLHMLSTISGLEARLNLWLFKM-DYDNMEE--------
Cs csin105116               GQAEQ---------------------------FLITLSEITFLKPRLELWLFKL-DYESTEK--------
Eg EgrG_000493600           GKAEE---------------------------FLLTLSEVSHLKARLELWLFKL-DYETMEA--------
Hs FMN2                     DKPEQ---------------------------FLYELSLIPNFSERVFCILFQS-TFSESIC--------
Mm FMN2                     DKPEQ---------------------------FLYELSLIPNFSERVFCILFQS-TFSESIC--------
Md FMN2                     DKPEQ---------------------------FLYELSLIPNFSERVFCILFQS-TFSESIC--------
Gg FMN2                     DKPEQ---------------------------FLYELSLIPNFSERVFCILFQS-TFSESIC--------
Dr FMN2A                    DKPEQ---------------------------FLLQLSEVPQFSGRVFCILFQS-TFTECVT--------
Dr FMN2B                    DKPEQ---------------------------FLHQLSQIPNFSGRVFCILFQS-TFSECIT--------
Hs FMN1                     DKPEQ---------------------------FLHELAQIPNFAERAQCIIFRS-VFSEGIT--------
Mm FMN1                     DKPEQ---------------------------FLHELAQIPNFAERAQCIIFRA-VFSEGIT--------
Md FMN1                     DKPEQ---------------------------FLYELAQIPNFAERAQCIIFRS-VFSEGIT--------
Gg FMN1                     DKPEQ---------------------------FLYELSQIPNFTERAQCIIFQS-VFSEGIT--------
Dr FMN1                     DKPEQ---------------------------FLYELSQIPEFSSRVHCFIFQT-KFTDAVA--------
Dr LOC100148950                                                                                   
Dr LOC101882656             DKPEQ---------------------------FLYELSQIPDFAGRSHCIIFQS-VFVDSIS--------
Ci LOC100186202             DRPEE---------------------------FLYKLWQIPDLSHRLFCITFMS-RFDQDV---------
Sp LOC579678                DKPEQ---------------------------FLLELSEIPDFANRVFCITFQS-TFEENLV--------
Cg LOC105332220             DKPDQ---------------------------FLFELNQVPDFAERIFCLLFQE-SFQESIS--------
Lg LOTGIDRAFT_159891        DKPDQ---------------------------FLHDLVQIPDYSERIFCFIFQS-TFQEEIS--------
Ct CAPTEDRAFT_203277_120894 DKPEQ---------------------------CLLDISRIDQFPERVDCLVFRK-HFNEQLG--------
Cg LOC105320770             DHPEY---------------------------LLYELSKMEHFRERVDFLRFRY-RAQWQLF--------
Lg LOTGIDRAFT_237086        DYPEY---------------------------LISEISKVDHFKERLEFLRFRE-KLQINLF--------
Ct CAPTEDRAFT_198682        DRPEQ---------------------------FLLDLARIPNFAERCFCLIFHS-SFDESLT--------
Dm CAPU                     DHPEQ---------------------------FLLDISLISMASERISCIVFQA-EFEESVT--------
Dp DAPPUDRAFT_196142        DKPEN---------------------------FLLELANIPSFSERVACFMFQN-SFFEILT--------
Lp LOC106464415             DKPEQ---------------------------FLYELAQIPVFADRVACIMFQA-TFVESIG--------
Cg LOC105336275             GNAEK---------------------------FFSVFIQLPAFKIRIDGLVLKD-EFRLTMD--------
Hr HELRODRAFT_65173         DRPEQ---------------------------FIYELSSIPCFADRCYCFIFQS-TFVESLA--------
Cg LOC105346839             GEAEK---------------------------FYHYLIQLPNFQFRIEAMILKG-DFNAQLG--------
Cg LOC105346870             GNAEK---------------------------FYVELIQLQAFDTRINGLVLKD-EFKQDVS--------
Ct CAPTEDRAFT_191656        GNAEK---------------------------FFSKLISLPSFRMRIEGLLLRS-EFKVRFD--------
As ASU_11056                GPAEQ---------------------------FFLNLLTLTDYKLKLECLILKL-ELDSAFD--------
Ce EXC-6                    SPPSS---------------------------FFYRLVQIQFYRLRIETQIFLS-DFSRLMR--------
Rc nRc.2.0.1.t24846         GMAEK---------------------------FIWHIGQHKFFSSRLDVKCLQR-EFDEKYK--------
Ct CAPTEDRAFT_223320        GNAEK---------------------------FLIKLISLPMHKPRIEGLLLEL-KLKSTSE--------
Hr HELRODRAFT_187875        GNAEK---------------------------FIKQLSQLNDYALRLNLMLIKS-EYMMTYN--------
Hr HELRODRAFT_170303        GRAEQ---------------------------FFHELIRYPRFGKSVETLVVTE-EFSQTVD--------
Hr HELRODRAFT_175565        GSAEH---------------------------FLLSIINFPCFHQTTQAMLSYL-ELHQLLE--------
Hr HELRODRAFT_176187        GNAEK---------------------------IIKQLSQLNDYALRLNLMLIKL-EYRITYN--------
Hs INF2                     ASADH---------------------------FYLLLLAIPCYQLRIECMLLCE-GAAAVLD--------
Mm INF2                     SNADQ---------------------------FYVLLLDIPCYPLRVECMMLCE-GTAIVLD--------
Md INF2                     ASADQ---------------------------FYLLLLNVPSYQLRIECMLLCE-ETVIILD--------
Gg INF2                     ANADQ---------------------------FYLLLLQIPSYQLRIECMLICE-ETTVVLD--------
Dr INF2                     ANVDQ---------------------------LYLLLLALPCYQLRIECMLLCE-ETLSVLD--------
Gg LOC101749904             ANADQ---------------------------FYLHLLEVPSYQLRIECMLICE-ETQILLQ--------
Ci LOC100180755             GNAEK---------------------------YFRLLIGLKDYVLRIEAAIARE-SFDEEMT--------
Hs FHDC1                    SLADS---------------------------FLYGLIQVPNYSLRIEAMVLKK-EFLPSCS--------
Mm FHDC1                    SLADS---------------------------FLHCLIQVPNYSLRIEAMVLKK-EFLPSCS--------
Md FHDC1                    SLADS---------------------------FIYLLIQVPNYSLRIEAMVLKK-EFLPSCS--------
Gg FHDC1                    SQADS---------------------------FMYLLIQVPNYALRIQAMVLER-EFSPSCA--------
Dr FHDC1                    TLVDS---------------------------FMFQLIQVPRFDVRIEVMVLQE-EFFPLCT--------
Dr FHDC2                    AEPDL---------------------------FILLLVEIPSFRMRLDVMILQQ-EFDPAVT--------
Dr FHDC3                    NDADR---------------------------FMVMMVQVPGYKVRLKSLLLRE-EFFPFIE--------
Dr FHDC4                    SEADR---------------------------FMVQLVKVPCYEERLNCLVLKE-EFPHFMD--------
Dr LOC101882071             APPDA---------------------------FIHQLINLPRYEDLLQALLLKE-EFFPSIT--------
Ci LOC100182732             DTAET---------------------------FFVHVINVPYYVIRIDAMLLRE-EFDHAMS--------
Rc nRc.2.0.1.t11026         AQAEQ---------------------------FMLQLIALDNYKLRIESMLLKE-DFDSTVN--------
Ts M51301679                GDAER---------------------------FFLHLLEIPNYRLRVEAMLLKT-EFASIVE--------
Sp LOC579910                GAAEK---------------------------FYLQLSQLPNYELRIEGMMMKE-EHAAAIA--------
Dm FORM3                    GNAEK---------------------------FLLQLLEVPNYKLRIESMLLKE-EFAANVA--------
Dp DAPPUDRAFT_105824        GNAEKF--------------------------LLLHLMTIPNYRLRIESMLLKE-EFNSQIN--------
Dp DAPPUDRAFT_34615         GPAEQ---------------------------FLLCLLALPGYSMRIKATSMKI-DFNPSMS--------
Lp LOC106457567             GNAEK---------------------------FLRQLLDITNYKLRIESLLLKE-EFDPIIV--------
Lp LOC106475921                                                                                   
Lp LOC106473764             GSAEQ---------------------------FFLQLSEVKNFTVMVDGMLLME-EFQPNVG--------
Lp LOC106473831             ----------------------------------------------------------------------
Sp LOC588660                GQGEK---------------------------FLIALVEVSHYKLRVESMLLRE-EFTSNMD--------
Cg LOC105346876             GMPEQ---------------------------FVLLLADIPDYLVLIEGHLTKA-ESTASLD--------
Cg LOC105327750             GSAEK---------------------------FMLCLMDLPHYRIRIEGMLIKE-EFTNDME--------
Lg LOTGIDRAFT_171217        GQAES---------------------------FYRELIQIPHYNTRVEGMNLRV-DFNSQMS--------
Lg LOTGIDRAFT_224207        GNAEK---------------------------FFLETTTLPFYKTRIDGMLLKQ-EFGLNMD--------
Sr SRAE_2000054200          SKAEI---------------------------FLKSLVSMENYKQKILEMVFSE-FLTISMN--------
Cs csin103680               DPAEK---------------------------FLIELVTVSNYKQKIDHMLLRE-EFHSCSH--------
As ASU_01643                KDAEL---------------------------FCYLAVQHPNLKLRIELRILSE-TIATDLC--------
Sr SRAE_1000180500          NNNEA---------------------------FVWGVSRKPNLRLKLELIVFEA-NATNDIQ--------
Sr SRAE_2000185600          NSTEA---------------------------FVWSVARKPHLKIKLELLVFEA-NFNVDTK--------
Ce INFT-2                   HASDQ---------------------------FCWHIARNKHLRLRIEL-FISK-ENVTAEI--------

                            ---------+---------+---------+---------+---------+---------+---------+
                                     430       440       450       460       470       480       490
                            ---------+---------+---------+---------+---------+---------+---------+
Hs DIAPH2                   -----NIKPSIIAVTLACEELKKSESFNRLLELVLLVGNYMNSG-----------------SRNAQSLGF
Mm DIAPH2                   -----NIKPSIIAVTLACEELKKSESFKRLLELILLVGNYMNSG-----------------SRNAQSLGF
Md DIAPH2                   -----NIKPGIMAVTLACEETKKSESFNRLLELVLLVGNYMNSG-----------------SRNAQSLGF
Hs DIAPH3                   -----NIKPDIMAVSTACEEIKKSKSFSKLLELVLLMGNYMNAG-----------------SRNAQTFGF
Mm DIAPH3                   -----NIKPDIMAVSTACEEIKKSKGFSKLLELVLLMGNYMNAG-----------------SRNAQTFGF
Md DIAPH3                   -----SLKPDILAVSAACEEIKKSKSFSKLLELVLLMGNYMNAG-----------------SRNAQTFGF
Dr DIAPH2                   -----NIRPDIMNVTFACEEVKKSEGFHMLLEMVLLVGNYMNSG-----------------SRNAQTFGF
Hs DIAPH1                   -----NIKPEIVSVTAACEELRKSESFSNLLEITLLVGNYMNAG-----------------SRNAGAFGF
Mm DIAPH1                   -----NIKPEIVSVTAACEELRKSENFSSLLELTLLVGNYMNAG-----------------SRNAGAFGF
Md DIAPH1                   -----NIKPEIVSVTAACEEVRKSENFSSLLEITLLVGNFMNAG-----------------SRNAGAFGF
Gg DIAPH1                   -----NIKPGIMAVTRACEDLRKSESFSKLLELVLFLGNYMNTG-----------------SRNEQSLGF
Dr LOC101882228             -----NVKPDVVAVTAACEELRKSESFAKLLEITLLLGNFLNAG-----------------SRNAKAFGF
Gg DIAPH3                   -----NIKPDIMAVSAACEEIKKSKSFSKLLELVLLMGNYMNAG-----------------SRNAQTFGY
Ci LOC100175505             -----DIKPDIVAVTAACQDIMKSNKFKKFLELVLLIGNYMNSG-----------------SRNAQTLAF
Cg LOC105331485             -----DIKPDLVAAKEALEEIKTSSKFANVLELILLMGNILNTG-----------------SRNAQSIGF
Lg LOTGIDRAFT_142208        -----DIKPDLVAGTEACDQVIKSKKFAKLMELILLVGNYLNAG-----------------SRNAQTVGF
Ct CAPTEDRAFT_225699        -----EIKPDIVAATAALEELQQSTKFASMLQLILLMGNYMNSG-----------------SRNAQSIGF
Hr HELRODRAFT_86808         -----EIKPDIVTATEALEEVKSSKKFAGILQLILLMGNYMNAG-----------------SRNEQSVGF
Hr HELRODRAFT_192510        ---------EMVASLVAMEEVRNSTKLADVMGIILLLGNYMNAG-----------------SRNEQTIGF
Dm DIA                      -----DIKPDIVAGTAACEEIRNSKKFSKILELILLLGNYMNSG-----------------SKNEAAFGF
Cs csin109205               -----QVKAALHTACDCLAEIRNSISIPRLLSCALALVNALNAA-------GYEGLSTECATNRRPLVGF
Dp DAPPUDRAFT_220427        -----DIKPDIVAATLACEEIRDSKKFAKLLELVLLIGNYLNTG-----------------TKNAQAVGF
Lp LOC106476350             -----DIKPDIVAATAACEEVKTSEKFSLILKLVLLIGNIMNSG-----------------SKNGQAIGF
Sp LOC592122                -----DIKPEIATVTKACEELKHSKSFNKLLELILLFGNYMNSG-----------------SRNAGSLGF
Cg LOC105340901             -----GIKPDLMAATVALEEIKTNTKFARILELILLVGNYLNSG-----------------SRNAQSLGF
As ASU_10581                -----DLKPGISAVIEACDEVRTSAGFAMFLEMVLLVGNYMGHS----------------SKTYKDTFAF
Ce CYK-1                    -----ELKPAMSSVMEACEEVRASEGFRTFLKLVLATGNFMGGA----------------TKNYSSAYAF
Ts M51312297                -----DIKPSIVAVTAACEEVRTSKGFSIFLELLLLVGNYMNSS-----------------SKASLAYGY
Sr SRAE_2000198100          -----ELKGQVSTITDCLDNIYESKGFKAWLELVLFTINYMGQS----------------NKNFVNVFAY
Rc nRc.2.0.1.t24530         -----DVKPEIVAATEACDEVKNSQGFRKILEIVLLLGNYMNAF---------------SAAKNVPVYAF
Eg EgrG_000858900           -----DTKPEIVAVIEALKELRQSKHLVRVIELILLFGNYLNAG-----------------SRNAQSVGF
Cs csin100125               -----ELKPEIVDADEALREIHSSKSLRRILELVLLLGNYMNSG-----------------SRNAQSLGF
Hs GRID2IP                  -----EIRGSLECLRQASLELKNSRKLAKILEFVLAMGNYLNDG----------------QPKTNKTTGF
Mm GRID2IP                  -----EIRGSLECLRQASLELKNSRKLAKILEFVLAMGNYLNDG----------------QPKTNKTTGF
Md LOC100617300             -----EIKGSYECVHQASLELKNSKKLAKILEFVLAMGNYLNNG----------------QPKTNKTTGF
Gg GRID2IP                  -----EIKASYECICKASLELKSSKKLAKILEFVLAMGNYLNNG----------------QPKTSKTTGF
Dr GRID2IPA                 -----EMRGAYDCVFKASLELKNSKKLAKILEFVLAMGNYLNNG----------------QPKTGKTTGF
Dr GRID2IPB                 -----EMRAAYECIYKASLELKNSKRLAKILEFVLAMGNYLNNG----------------QPKTNKTTGF
Ci LOC101242752             -----EIQKNLEVIQRASNQLRKSRKLAKILEFVLAMGNYMNQG----------------HIRISKATGF
Cg LOC105334784             -----EMKENLQHIRKASKELRHSRKLAKLLELILAMGNYMNKG----------------NQRVGEAIGF
Lg LOTGIDRAFT_155476        -----EMKEHLRCIKAASRELRHSKKLAKILELILAMGNHMNKG----------------NERVGDATGF
Ct CAPTEDRAFT_223619        -----EVKDNLRCIRKAAQELQQSHKLAKVLEIVLAMGNYMNKG----------------NTRVGQAAGF
Hr HELRODRAFT_160719        -----ELTSKLTTLRNACSELMKSKKLTQVLEVGLMLLSTFL                            
Sp LOC580555                -----ELVGYLNMIQQASSELRQSQKLAKALELVLAMGNYMNQG----------------NQRVAGATGF
Hs DAAM1                    -----EVKPKVEAIRSGSEEVFRSGALKQLLEVVLAFGNYMNKG-----------------QR-GNAYGF
Mm DAAM1                    -----EVKPKVEAIRSGSEEVFRSRALKQLLEVVLAFGNYMNKG-----------------QR-GNAYGF
Md DAAM1                    -----EVKPKVEAIRIGSEEVLKSTALRQLLEVVLAFGNYMNKG-----------------QR-GNAFGF
Gg DAAM1                    -----EVKPKVEAIRAGSKAVLQSSSLQQLLEVVLAFGNYMNKG-----------------QR-GNAFGF
Dr DAAM1A                   -----EIKPKVEALSKASKEVLQSKNLRQLLEIVLAFGNYMNKG-----------------QR-GNAYGF
Dr DAAM1B                   -----EIKPKVEALTKASKEVLHSRNFKQLLEVVLAFGNYMNKG-----------------QR-GNAYGF
Hs DAAM2                    -----EAKPKVEAILLASRELVRSKRLRQMLEVILAIGNFMNKG-----------------QR-GGAYGF
Mm DAAM2                    -----EAKPKVEAILLASRELTLSQRLKQMLEVVLAIGNFMNKG-----------------QR-GGAYGF
Md DAAM2                    -----ETKPKVEALLLASRELTRSRQLKRLLEVVLAIGNYMNKG-----------------QR-GGAYGF
Gg DAAM2                    -----EAKPKVEAILLASKELIRSKRLRQLLEVVLAFGNYMNKG-----------------QR-GSAYGF
Dr DAAM2                    -----ETKPKAEAILCASREVMRSKLLRQVLEVVLAFGNFMNKG-----------------QR-GNAYGF
Ci LOC100184055             -----EIQPKVEAILKSSKQIGSSKRLRKVLEMILAMGNYMNKG-----------------QR-GNAYGF
Sp LOC583322                -----EVKPKVEALLKASKEVGSSRKLRKVLEIVLAFGNYMNRG-----------------AR-GNASGF
Dm DAAM                     -----DLVPRITSVMEASREVARSRRLRKLLELVLALGNYMNRG-----------------AR-GNASGF
Dp DAPPUDRAFT_306800        -----EMEPKVVAVMEASKEVARSKKLKKLLEIILALGNYMNRG-----------------QR-GNAVGF
Lp LOC106457161             -----DCKQKVEAVLEASREVQRSKRLKKLLEVVLAFGNYMNKG-----------------QR-GNAWGF
Lp LOC106457176             -----DCKSKIKAVLEGSREVQRSKKLKKLLEVVLAFGNYMNKG-----------------QR-GNAMGF
Lp LOC106462789             -----DCKPKIEAVVEASREVQRSKRLKKLLEVVLAFGNYMNKG-----------------QR-GNAVGF
Ct CAPTEDRAFT_175180        -----DAKPKVEAVLEASKEIQKSRRLKRLLEIVLAFGNYMNKG-----------------HR-GNAFGF
Hr HELRODRAFT_64096         -----DVVPRVTAVSSACHEVTNSSSLMTVLEIILALGNFLNKG-----------------QR-GNAYGF
Hr HELRODRAFT_89568         -----DVRQRISAVTTASNDVINSRKLKKILEVVLAVGNYMNRG-----------------QR-GNAPGF
Cg LOC105341767             -----DIRPKVEAIKGASSELMKSRNLRQILEIILALGNFMNRG-----------------QR-GNASGF
Lg LOTGIDRAFT_159871        -----DCKGKISAVFDASKQLFRCRRLKKLLEIVLAIGNYMNRG-----------------QR-GNASGF
As ASU_01303                -----DVATNIQVVSNASISVSNSKRLRYLLRLILAVGNYLNYE-----------------KRNGNAFGF
Sr SRAE_2000344300          -----ELLKSMESVSKASNALSSNLRLKTLLALILSIGNYLNQG-----------------KHNGNAFGF
Ce DAAM-1                   -----ALVPFIQVVLKATSSCQQNKRFRQILTIILAIGNYLNFG-----------------KRNGNAYGF
Rc nRc.2.0.1.t12637         -----DLKNQIEAIIRASKLLQSSKRVKKVLFAVLSLGNRLNRF-----------------KQIGTAKAF
Hs FMNL2                    -----MLTPQLHAIIAASVSIKSSQKLKKILEIILALGNYMNSS-----------------KR-GAVYGF
Mm FMNL2                    -----MLTPQLHAIIAASVSIKSSQKLKKILEIILALGNYMNSS-----------------KR-GAVYGF
Dr FMNL2A                   -----MLTPQLHAVIAASVSIKSSQKLKKILEIILALGNYMNSS-----------------KR-GAVYGF
Dr FMNL2B                   -----MLTPQLHAIIAASVSIKSSQKLKKILEIILALGNYMNSS-----------------KR-GAVYGF
Hs FMNL3                    -----MLTPQLNAIIAASASVKSSQKLKQMLEIILALGNYMNSS-----------------KR-GAVYGF
Mm FMNL3                    -----MLTPQLNAIIAASASVKSSQKLKQMLEIILALGNYMNSS-----------------KR-GAVYGF
Dr FMNL3                    -----MLTPQLNAIIAASASVKSSPKLKKILEIILALGNYMNSS-----------------KR-GSVYGF
Md FMNL2                    -----MLTPQLHAIIAASVSIKSSQKLKKILEIILALGNYMNSS-----------------KR-GAVYGF
Hs FMNL1                    -----LLMPQLNAIIAASMSIKSSDKLRQILEIVLAFGNYMNSS-----------------KR-GAAYGF
Mm FMNL1                    -----LLMPQLNAIIAASMSIKSSDKLRQILEIVLAFGNYMNSS-----------------KR-GAAYGF
Md FMNL1                    -----MLMPQLNAIIAASMSIKSSDKLRNILEIVLAFGNYMNSS-----------------KR-GAAYGF
Gg FMNL1                    -----LLMPQLNAIIAASMSLKSSSKLRNILEIVLAFGNYMNSS-----------------KR-GAAYGF
Gg FMNL2                    -----MLTPQLHAIIAASVSIKSSQKLKKILEIILALGNYMNSS-----------------KR-GAVYGF
Dr FMNL1                    -----ILKPQLNAVISASKSIRSSSKLKKILEIILAFGNYMNSG-----------------KR-GSAYGF
Dr FMNL1A                   -----RLQPQLDAIIAASVSLKSSSKLKKMLEIILAFGNYMNSS-----------------KR-GAAYGF
Ci LOC100183501             -----SLTPQIASVIAASMSIKSSGMLKKVLEIILAFGNYMNSA-----------------KR-GAVYGF
Ct CAPTEDRAFT_171809        -----HLQPQLNAIIAASKSIRNSRKMRKLLEIILAFGNYMNSA-----------------KR-GGVYGF
Hr HELRODRAFT_192864        -----HLQPI------------------------------------------------------------
Hr HELRODRAFT_155739        -----ILQPQLHAICDAALSIKESKKLRKLFEVILAFGNYMNSC-----------------KR-GAVYGF
Hr HELRODRAFT_159244        -----LLLPKIQAIGTASSSVRSSKKFKKLIQIILAIGNYMNSH-----------------NK-GGAFGI
Cg LOC105326194             -----HLAPQVNAIIAASMSLRSSTKVRKILEIILAIGNYMNSA-----------------KR-GAVYGF
Lg LOTGIDRAFT_139357        -----HLQPQVNAIIAASMSLRNSQKLRKMMEIILAFGNYMNSS-----------------KR-GAAYGF
Dm FRL                      -----LISPQVQSIAGASTSLKQSRKFKAVLEIVLAFGNYLNSN-----------------KR-GPAYGF
Dp DAPPUDRAFT_305626        -----LITPQVQAILSASRSLMASKKLRSFLEIVLAFGNYLNSG-----------------KR-GPAYGF
Lp LOC106468420             -----LITPQVHSIITASRSIKNSKKIRKMLEIILAFGNYMNGA-----------------KR-GPAYGF
Lp LOC106468029             -----LLTPQVHSIITASRSTKNSKKIRKLLEIILAFGNYMNGA-----------------KR-GPAYGF
Lp LOC106478881             -----LTTPQVHALITASRSIKSSTRIRKLLEVILAFGNYMNSA-----------------KR-GPAYGF
Lp LOC106467225                                                                                   
Sp LOC577797                -----SFTPQLNAITSASLSIKNSARIKKLLEVILAFGNYLNSS-----------------KR-GAAYGF
Eg EgrG_001084800           -----SLLPKISAVNTASFNLKKSEKFKRLLELVLAFGNYMNSC-----------------RR-GVAYGF
Cs csin103265               -----TLTPKIAAVSSVSLALKQSERFRAILELVLAFGNYINSS-----------------RR-GIAYGF
As ASU_08696                -----LLEPQFVNLTAASKCVREATKFHKVLEVMLAYGNYMNSG-----------------RK-GAVYGF
Rc nRc.2.0.1.t42620         -----LLNPSLTTIIAASKSVKDAKRFHKILEVILAFGNYMNSA-----------------KR-GGVYGF
Sr SRAE_2000183000          -----LIEPNLSNLTAASKCIKDAKLFHKVLEIVLAFGNYMNSS-----------------RK-GGAYGF
Ts M51304777                -----TIVPVLDCVTNASQSLRKATKFGRILEVILAYGNYMNSS-----------------KK-GGVYGF
Ce FRL-1                    -----LLEPQFTHVTAASKCAREAQLFHGVLEVILAFGNYMNSG-----------------KR-GGAYGF
As ASU_13825                -----ELNQQLNGLTAAAKLLHNSAEFHNILQLLLTCGNLISGD-----------------FNAQIIKGF
Sr SRAE_2000165800          -----NIMNHYKKISTLVKQLSQNNALNELFKIILISLNTIYSIENEPSNNNNDKNLIDDEKILPTIKGF
Ce FOZI-1                   -----LLKENIIKYEIAVKVLSESRALRNVMQLVLAILNIGFFD----------------DRQCLSINGF
Sp LOC591753                -----TLKPEIQAIVKACDSIVTSGKLKKLLEIVLAFGNYMNSS-----------------KR-GPAIGF
Ct CAPTEDRAFT_227846        -----TLVPKIESVRQSSLSVLSSARLRKVFEIILAYGNYMNTS-----------------KR-GYVYGF
Cg LOC105322386             -----TLLPPIADLMKKSTCLLRCTKLQKIFEIILAVGNFINGN-----------------RK--QACGF
Sp LOC100890634             -----HLAPTIEHVLDSLDVLCNSVRFVSVLEYVLAVGNFINSG-----------------CSKGIAMGF
Md LOC103097295             -----DLQPLLNQKIQACQQLKASQMFVAILEYLLAIGNYLNEK-----------------AGKEKARGF
Gg LOC419333                -----DLEPLINQKIQASKQLHSSQKFIAVLEYILAIGNHLNEN-----------------AGKEKAKGF
Dr LOC101883438             -----DLAPLIIQKIHMCQQLWACESFVSVLEYLLAVGNYLNQN-----------------AGKDRAKGF
Ci LOC100176399             -----DLQPAVDHALDSLNEVMNSKYLERLLAYILAVANQINCS-----------------NSKGTVKGI
Cg LOC105340863             -----CTHESLEELSQACSDLKTNTYLVQLMEYILAVGNVMNSS--------------------HKTHGF
Lg LOTGIDRAFT_158968        -----EVQEEVDDIWQACDEIVGCTKLVNVLEYLLAIGNLLNAK----------------WSSGYGVPGF
Hs FHOD1                    -----EIAEPLFDLKVGMEQLVQNATFRCILATLLAVGNFLN---------------------GSQSSGF
Mm FHOD1                    -----EIAEPLFDLKVGMEQLVHNATFRCILATLLAVGNFLN---------------------GSQSSGF
Md FHOD1                    -----EIAEPLFDLKQGMEQLAQNPTFRCILATLLAVGNFLN---------------------NTKSCGF
Gg FHOD1                    -----EIAEPLFDLKVGMEQLARNHTFKCILATLLAMGNFLN---------------------GSQSRGF
Dr FHOD1                    -----EIAEPLFDLKQGMEQLAKNKTFKRILATLLAIGNFLN---------------------SSRAKGF
Dr LOC101886613             -----EIAEPLFHLKLAMEQLATNQTFRCILATVLAVGNFLN---------------------GCKAKGF
Hs FHOD3                    -----EVAEPLLDLKEGIDQLENNKTLGFILSTLLAIGNFLN---------------------GTNAKAF
Mm FHOD3                    -----EVAEPLLDLKEGIDQLENNKTLGFILSTLLAIGNFLN---------------------GTNAKAF
Md FHOD3                    -----EVAEPLLDLKEGIDQLENNKTLGFILSTLLAIGNFLN---------------------GSNAKAF
Gg FHOD3                    -----EVAEPLLDLKEGMDQLEHNKTLGFILSTLLAIGNFLN---------------------GTNAKAF
Dr FHOD3A                   -----EVAEPLQDLKEGMDQLEKNKTLRYILSTLLAIGNFLN---------------------GSNAKGF
Dr FHOD3B                   -----EVAEPLQDLKEGMDQLEKNKTLRSILSTLLAIGNFLN---------------------GTNAKGF
Ci LOC100184923             -----EVADPLLDLKDAIDELKKNKTLRVILAVVRSIGNLLN---------------------NTKVEGF
Dm FHOS                     -----EIAEPLMDLKQGIEILRQNRTFRSILSTLLSVGIFLN---------------------GAPVKGF
Dp DAPPUDRAFT_198277        -----ELAEPLMDLKQGIEILQSNVTFRAILSTLLAVGNFLN---------------------GAEIKGF
Lp LOC106457482             -----EVAEPLMDLKQAVVEIETNQTFRIILSTLLSIGNFLN---------------------GVEVKGF
Lp LOC106472118             -----EVAEPLMDLKQAVVEIETNSTFKIVLSTLLSIGNFLN---------------------GVEIKGF
Cg LOC105331928             -----EISEPLCDLKKGVDELKKNKTFKCILSVILTIGNFLN---------------------GAQARGF
Lg LOTGIDRAFT_213852        -----EVSEPLMDLKKGIEELLVNKTFKYIVSALLGIGNFLN---------------------QSQARGF
Ct CAPTEDRAFT_176129        -----EVAEPLSDLKQGMEDLRRNRTFKYILAMLLSVGNFLN---------------------ASGAKAF
Hr HELRODRAFT_190561        -----EIAEPMYDLKQGIEELRKSKALKQILATMLTIGNFLN---------------------GSEVKGF
Hr HELRODRAFT_67893         -----EISDPLYDLKKGMDELKRSKTFKFILSTLLSVGNFLN---------------------NTSAPGF
Hr HELRODRAFT_113789        -----ELLDSLCSTQQAIQQIRTSRSFKRILLMLLSIGNCLN---------------------NNKSTGF
Hr HELRODRAFT_141663        LLHPANNLDGLSDLKESMKQVRTCKTLKYALTVLLAVGNCLN---------------------NNQTKGF
As ASU_09272                -----DIAEPLMDLQLAMKEIEESKTFRTAMGMLLTIGNTLN---------------------GTDIKGF
Ce FHOD-1                   -----DIAEPLMDMQLAMKEMEESRTFKVAMGMLLAIGNSLS---------------------GTDIKGF
Rc nRc.2.0.1.t09965         -----EVAEPLMNLKLAMEELEQSRTFQNVMGTLLAVGNILN---------------------GAEVKGF
Ts D918_00902               -----EVAEPLMDLKLAMEELDKSRTFQQVMATLLSVGNFLN---------------------GAEIRGF
Sr SRAE_1000289700          -----DIAEPLMDLQLAMKEIEYSKTFRTAMGMLLTIGNALN---------------------GTEIQGF
Sp LOC587533                -----EVAEPMADLKKGIEDLRASKTFKKILSTLLAIGNFLN---------------------GGRAAGF
Cs csin105116               -----EVADPLADLKQGINEVVQCKTLRYVISTLLSIGNFLN---------------------GTSFRGF
Eg EgrG_000493600           -----DILDPLTDLKQAVYDIQESQTLRCILSVILAMGNFLN---------------------SSESWGF
Hs FMN2                     -----SIRRKLELLQKLCETLKNGPGVMQVLGLVLAFGNYMNGG----------------NKTRGQADGF
Mm FMN2                     -----SIRRKLELLQKLCETLKNGPGVMQVLGLVLAFGNYMNAG----------------NKTRGQADGF
Md FMN2                     -----SIRRKLELLQKLCETLKNGSGVMQVLGLVLAFGNYMNGG----------------NKTRGQADGF
Gg FMN2                     -----SIHRKLELLQKLCETLKNGSGVMQVLGLVLAFGNYMNGG----------------NRTRGQADGF
Dr FMN2A                    -----SVQRKLETLGRVCTALQSGQAVLQILGLVLAFGNIMNGG----------------NRSRGQADGF
Dr FMN2B                    -----SVQRKLQILQKVCKTLQSGSGVLQVLGLVLAFGNFMNGG----------------NRTRGQADGF
Hs FMN1                     -----SLHRKVEIITRASKDLLHVKSVKDILALILAFGNYMNGG----------------NRTRGQADGY
Mm FMN1                     -----SLHRKVEIVTRASKGLLHMKSVKDILALILAFGNYMNGG----------------NRTRGQADGY
Md FMN1                     -----SVHRKVEIITRASKGLLDMKSVKDILALILAFGNYMNGG----------------NRTRGQADGY
Gg FMN1                     -----SVHRKVDIITRVSKALLNMTSVKEILGLILAFGNYMNGG----------------NRTRGQADGF
Dr FMN1                     -----SIQRKTEIIHHVCKFLLEKDSTREVMGLVLALGNYMNGG----------------SRARGQADGF
Dr LOC100148950                                                                                   
Dr LOC101882656             -----SVCRKVEIISTVCKVFLDNDSVKDVIGVILAFGNYMNGG----------------NRTRGQADGF
Ci LOC100186202             -----SHVTQTIALINDVCKTLRGDVVKKLLSIILSVGNYLNGG----------------NVSRGQARGF
Sp LOC579678                -----AVKSRLTIIWDICEHLRNGSSVKQFLALVLAVGNYMNGG----------------NRTRGQADGF
Cg LOC105332220             -----VIDNKLNNLKMTSEMLNNGKSVRDILGIVLAIGNYMNGG----------------NRSRGQADGF
Lg LOTGIDRAFT_159891        -----VIDSKLHNLKMTCEDLTEGSGVQRIFGLILTFGNYMNGG----------------SRTRGQADGF
Ct CAPTEDRAFT_203277_120894 -----NFHKQLQAVSEACHVIKHNTSLTKVLGFILSFGNYMNGG-----------------THRGQADGF
Cg LOC105320770             -----EMDQQLRELHTACDEITNSLSLKNLLETLLAVGNYLNGS-----------------SQNGQADGF
Lg LOTGIDRAFT_237086        -----EIEQQLRELHTACDEICNSLALKNLLGTLLTVGNYLNGG-----------------SEKGQADGY
Ct CAPTEDRAFT_198682        -----IVENSLNNIRLLCQMLMSSDSVQKVLSLILALGNYMNGG-----------------TSRGQADGF
Dm CAPU                     -----LLFRKLETVSQLSQQLIESEDLKLVFSIILTLGNYMNGG----------------NRQRGQADGF
Dp DAPPUDRAFT_196142        -----AISNPLNNLKLICDKLMTSVEVSRVLGIILALGNYMNGG----------------NRQRGQADGF
Lp LOC106464415             -----SIENKLNNLKMTCTFLITSPRIKQVFAIILALGNYMNGG----------------NRTRGQADGF
Cg LOC105336275             -----SLLPNITAFVSACQHLLENESFKVFLRYVLHAGNFMNAG-----------------GYAGNAMGF
Hr HELRODRAFT_65173         -----SIEQRLVNIRLVTECLMNSQEIQKIMAMILAFGNYMNGG-----------------TIRGQADGF
Cg LOC105346839             -----AIRPNFQVLHTLCRRLFDNHSLKTFLRYVLHTGNFLNKG-----------------SGSGNALGI
Cg LOC105346870             -----AIRPNIESVVNACQHLLHNESFEMFLRYVLETGNFMNAG-----------------GYAGDAKGF
Ct CAPTEDRAFT_191656        -----TIDPEIQVIIRVCEDLLSEPSLREFLKIVLVMGNFMNNS-----------------SYAGNASGF
As ASU_11056                -----TLLPQIDIIITASNEIKQSVFLPKVFCMLVQIGNFLNAN-----------------GSCGNAAGF
Ce EXC-6                    -----ELAPNVEILIRTSQEILTSPTLPRLLLIFVNMGNYLNGN-----------------NSQGNAFGF
Rc nRc.2.0.1.t24846         -----NFTKSFDTLIDCCRKLRSSQSLKQFLFLVLRVGNYLNLG-----------------SSSGPAAGF
Ct CAPTEDRAFT_223320        -----EFLPNLQAIRHAGEALLSNQSLLEFLRFVLHAGNFVNAG-----------------SYAGNAAGI
Hr HELRODRAFT_187875        -----SIHERQEAFLTMCQNILECDSLKTFFRVVLQYGNFLNAG-----------------SYAGNALAI
Hr HELRODRAFT_170303        -----TLKYTVASMIQAAKDIIGNVLLREVFKIVLIIGNFLNRG-----------------VSAGDTVAF
Hr HELRODRAFT_175565        -----TARPAIEAIINCSKAIKESRAFHEVVYTVLMVGNFLNTE----------------IQSMDPTVIN
Hr HELRODRAFT_176187        -----SIHERQEAFLTMCHNILECESLKKFFRVVLQYENFLNVG-----------------SYAGNALAF
Hs INF2                     -----MVRPKAQLVLAACESLLTSRQLPIFCQLILRIGNFLNYG-----------------SHTGDADGF
Mm INF2                     -----MVRPKAQLVLTACESLLTSQRLPVFCQLILKIGNFLNYG-----------------SHTGDADGF
Md INF2                     -----MIKPKAEVIRKACESLLTSQRLPIFCQLILKIGNFLNYG-----------------SHTGDADGF
Gg INF2                     -----MIQPKAEAIRKACEDLLTSHRLPLFCKLILKVGNFLNYG-----------------SHTGDADGF
Dr INF2                     -----ILKPKVELVETACESLRQSSLLPSFCKLILDVGNFLNYG-----------------SHTGNADGF
Gg LOC101749904             -----CLWPKAQAIRTACETLLTSHRLPVFCQLILKVGNFLNYG-----------------HHTGDAGGF
Ci LOC100180755             -----SIVPVIDNIKQAVNAIRQCKKLEDFLVLILKTGNYLNFG-----------------GYAGDAHAF
Hs FHDC1                    -----SLYTDITVLRTAIKELMSCEELHSILHLVLQAGNIMNAG-----------------GYAGNAVGF
Mm FHDC1                    -----SLFKDIRTLRAATKELMLCEELHSILHLVLQAGNIMNAG-----------------GYAGNAVGF
Md FHDC1                    -----SLWDDMSTLRMATKELMSCEELHSILHLVLQAGNIMNAG-----------------GYAGNAVGF
Gg FHDC1                    -----SLQDDMKIIRQATKELMTCEELHSILHLVLQAGNIMNAG-----------------GYAGNAVGF
Dr FHDC1                    -----AMSRDINIVRQATEDLMNCEELHAILHLVLQAGNIMNAG-----------------GYAGNAVGF
Dr FHDC2                    -----SLCVAARCLREAARELLSCPELHYILRLVLKAGNYMNAG-----------------GYAGNAAGF
Dr FHDC3                    -----EIKHSIAVMTTAANELLACDDLHSIIRLVLKAGNYMNAG-----------------GYAGSAIGF
Dr FHDC4                    -----EVSHAIAVMTSAGRELLDCADLHSVIRLVLKTGNYMNSG-----------------GYAGSAVGF
Dr LOC101882071             -----VMKDELSVILSAINELLNCEELHTVLHLVLQAGNVMNAG-----------------GSAGNAVGF
Ci LOC100182732             -----QVEQSISVLLRAIKELRQCFALPTILHFVLQAGNYLNRG-----------------AAFGNAVGF
Rc nRc.2.0.1.t11026         -----RIKSSLNILTSTAEGILDCKRLKEILHLILTIGNYLNSG-----------------TEIGEAPGF
Ts M51301679                -----AIKPSVDVMIKAAKELMKNNALPELLYIVLLVGNYLNTG-----------------AYSGNAFGF
Sp LOC579910                -----YLSPAINITAQASQDILESKMLEEFLALILVTGNYINAG-----------------GYAGNAIAF
Dm FORM3                    -----YLEPCINSMLYAGDDLLNNKTLQEVLYMVVVAGNFLNSG-----------------GYAGNAAGV
Dp DAPPUDRAFT_105824        -----YLGPSIDAMIMAGEKLKGNKHLQDILYMVVVAGNFLNSG-----------------GYAGNAGGV
Dp DAPPUDRAFT_34615         -----ELEPPLKLILSTCQEILVNKSLQDFMAVVLQLGNVLNTV---------------RLTYAGNAVGF
Lp LOC106457567             -----PLKDGLETIKLAAQEIKKSQSLREILYMVLIAGNFLNAG-----------------KYAGNAAGF
Lp LOC106475921                                                                                   
Lp LOC106473764             -----ILQLQVDHYLQTCDSLLDNKSLKQFLHLVLVTGNFLNSG-----------------SYAGNAAGF
Lp LOC106473831             ----------------------------------------------------------------------
Sp LOC588660                -----YLMPSIESIIEASKELLKSTSLKDILHLVLLTGNFLNAG-----------------GYAGNAVGF
Cg LOC105346876             -----KLKVSLNSLTNVCKAVLENQQFKQFLHFLLCAGNFLNYG-----------------SLQGDAAGI
Cg LOC105327750             -----WVRPAIEAVITSAKDIKGNTNLHEVLYLVLLAGNYLNAA----------------NSSIGDAAGF
Lg LOTGIDRAFT_171217        -----GIRPNIQLLSSLCRGILHSDSLKMFLRFVLHAGNYLNKG-----------------CTSGRAYGF
Lg LOTGIDRAFT_224207        -----CLHDNLTAVIKACKGLLENDSLKDFLRYVLHTGNFMNAG-----------------GYAGNALGF
Sr SRAE_2000054200          -----EVPSQLQCVINATKEILQSKILQQILVTALEVGNYLNRG-----------------KMYGNATGI
Cs csin103680               -----WFGPALDKLLETVKALITSETLCGLLHLVLDLGNFLNEG-----------------KSFGAATAF
As ASU_01643                -----RQSSFARALLDASEAVHDHKAVNLFLHRCLQYGNFLNQS-----------------SFAAGASGF
Sr SRAE_1000180500          -----NFLKSGENCLLVCQKLMGNESVDQFFFKCLQFGNFLNQS-----------------TFAAGAQGF
Sr SRAE_2000185600          -----NYIKTGENCLDVCKMLYQNPSIDNFFYKCLQIGNFLNQG---------------------SYNGF
Ce INFT-2                   -----GKFQSQIELLQTGCQLARGEIVQVLLRKCLQYGNYLNQG-----------------SMFAEAAGF

                            ---------+---------+---------+---------+---------+---------+---------+
                                     500       510       520       530       540       550       560
                            ---------+---------+---------+---------+---------+---------+---------+
Hs DIAPH2                   KINFLCKIRDTKS-------------------ADQKTTLLHFIAD-ICEEKY------------RDI-LK
Mm DIAPH2                   KINFLCKIKDTKS-------------------ADQKSTLLHFLAE-ICDEKY------------RDI-LK
Md DIAPH2                   NINFLCKIRDTKS-------------------SDQKTTLLHFLAE-ICEEKY------------RDI-LK
Hs DIAPH3                   NLSSLCKLKDTKS-------------------ADQKTTLLHFLVE-ICEEKY------------PDI-LN
Mm DIAPH3                   DLSSLCKLKDTKS-------------------ADQKTTLLHFLVD-VCEEKH------------ADI-LH
Md DIAPH3                   NLSSLCKLKDTKS-------------------ADQKTTLLHFLAE-VCEEKY------------PDI-LN
Dr DIAPH2                   NISFLCKLRDTKS-------------------TDQNTTLLHFLAE-KCEEKY------------PEM-LK
Hs DIAPH1                   NISFLCKLRDTKS-------------------TDQKMTLLHFLAE-LCENDY------------PDV-LK
Mm DIAPH1                   NISFLCKLRDTKS-------------------ADQKMTLLHFLAE-LCENDH------------PEV-LK
Md DIAPH1                   NISFLCKLRDTKS-------------------TDQKMTLLHFLAE-LCENNY------------PDV-LK
Gg DIAPH1                   NITFLCKIIDTKS-------------------TDQKTTLLHFLAE-VCEENY------------RDI-LK
Dr LOC101882228             SVSYLCKLRDTKS-------------------ADQKQTLLHFLAE-TCQEQY------------PEV-MT
Gg DIAPH3                   NLSSLCKLKDTKS-------------------ADQKTTLLHFLVE-VCEENY------------QDV-LN
Ci LOC100175505             DISYLTKLKDTKN-------------------TENTFNMLNFLAS-MIEEQK------------EKR-YS
Cg LOC105331485             DISFLPKLQNTRA-------------------ADGKTTLVHYLAQ-VVEEKH------------PDL-LQ
Lg LOTGIDRAFT_142208        DVSFLTKLGNTKS-------------------QDGKTTLMHFLAE-MVDKKY------------PDI-AG
Ct CAPTEDRAFT_225699        ELSFITKLENTKS-------------------HDGKRTLVHFLAD-TVEENH------------KNL-VN
Hr HELRODRAFT_86808         DLKYLTKLSDTKT-------------------ADNKKTLLHFLSE-TVDASY------------SDL-MN
Hr HELRODRAFT_192510        EMNFISKLVNTKS-------------------TDNSQTLMHFMVQ-YVQNHH------------PPL-ID
Dm DIA                      EISYLTKLSNTKD-------------------ADNKQTLLHYLAD-LVEKKF------------PDA-LN
Cs csin109205               QVRNLVRLIDTKD-------------------SSNTRSLIDYVVE-LMEINF-----------GKSV-HQ
Dp DAPPUDRAFT_220427        EISYLPKLTSTKD-------------------AENKTTLLHYLVD-VIEEKF------------ADI-LS
Lp LOC106476350             EVSFLPKLSGTKA-------------------QDQKTTLMQFLAD-IVEKKY------------PDA-LN
Sp LOC592122                DLNFLTKLRGTKS-------------------VDNKINFLHFLAD-QVQTIY------------PEI-AD
Cg LOC105340901             DISFLSKLKNTKT-------------------QDNKSTLVHFLVS-IIEEKY------------PDL-VQ
As ASU_10581                EMSVLTKLTDTKD-------------------VDNNETLLHHLVL-QMGQQA------------NGAYVQ
Ce CYK-1                    DMRMLTRLVDTKD-------------------VDNRHTLLHHLIE-EMKRID------------PRR-AR
Ts M51312297                HFQILSKLTEIRS-------------------VDQSKTLMHVLID-VMGNRC------------PKE-LR
Sr SRAE_2000198100          KMNALSKLADTKS-------------------IDQNETLLHTLIK-IFEASS------------YGSLIN
Rc nRc.2.0.1.t24530         DINILTKLNDTKS-------------------QDNRSTLMHFVAG-VAEEKC------------PKA-GN
Eg EgrG_000858900           HLSFLPKLTDTKD-------------------AVGKTTLLHFLIR-AIEKKF------------PDTVLG
Cs csin100125               QISFLTKLDATKD-------------------VSNQLTLLHFVVN-YFNKTY------------PELAKG
Hs GRID2IP                  KINFLTELNSTKT-------------------VDGKSTFLHILAK-SLSQHF------------PEL-LG
Mm GRID2IP                  KINFLTELNSTKT-------------------VDGKSTFLHILAK-SLSQHF------------PEL-LG
Md LOC100617300             KINFLTELNSTKT-------------------VDGKSTFLHILAK-SLSQHF------------PEL-LG
Gg GRID2IP                  KINFLTELNTTKT-------------------VDGKSTFLHILAK-SLSQHF------------PEL-LG
Dr GRID2IPA                 KINFLTELSTTKT-------------------VDGKSTFLHILVK-SLCQHF------------PEV-LD
Dr GRID2IPB                 KINFLTELNTTKT-------------------VDGKSTFLHILAK-SLCQHF------------PEL-LG
Ci LOC101242752             RIHFLAEMDCTKT-------------------SDNKMTFLHILAR-AVSSKF------------PEV-LS
Cg LOC105334784             KISFLSQLDITKT-------------------KDNKTTFIHVLAD-AVVTRF------------PDV-LA
Lg LOTGIDRAFT_155476        RITFLSQIDITKT-------------------SDNKSTFLHVLTE-AVSKRF------------PDV-LS
Ct CAPTEDRAFT_223619        RISFLAQLELTKT-------------------SDGKASFLHVLAE-AVSTKF------------PEC-VH
Hr HELRODRAFT_160719                                                                              
Sp LOC580555                KISFLNELDTTKT-------------------SDNKATFLHVVAK-AVHSNV------------PEV-IN
Hs DAAM1                    KISSLNKIADTKS------------------SIDKNITLLHYLIT-IVENKY------------PSV-LN
Mm DAAM1                    KISSLNKIADTKS------------------SIDKNITLLHYLIT-IVENKY------------PKV-LN
Md DAAM1                    KLSSLNKIADTKS------------------SIDKNITLLHYLIT-IVEKKY------------PKV-LN
Gg DAAM1                    KISSLNKIADTKS------------------SIDKNITLLHYLIT-IVEKKY------------PKV-LR
Dr DAAM1A                   KVSSLNKIADTKS------------------SIDKNVTLLHYLIT-VLEQKY------------PKV-SL
Dr DAAM1B                   KISSLNKIADTKS------------------SIDKNITLLHYLIT-ILEKKY------------SKV-ML
Hs DAAM2                    RVASLNKIADTKS------------------SIDRNISLLHYLIM-ILEKHF------------PDI-LN
Mm DAAM2                    RVASLNKIADTKS------------------SIDRNISLLHYLIM-ILEKHF------------PDI-LN
Md DAAM2                    RVSSLNKIADTKS------------------SIDRNISLLHYLIM-ILEKNF------------PDI-LN
Gg DAAM2                    KVSSLNKIADTKS------------------SIDRNITLLHYLIM-IFEKNY------------PDI-LD
Dr DAAM2                    KVSSLNKIIDTKS------------------SIDRNITMLHYLIM-IFEKNY------------PDI-LS
Ci LOC100184055             KLQSLSKMTDTKS------------------SANRNVTLMHFLIE-MLEKNS------------PDI-VN
Sp LOC583322                KISSLNKIMDTKS------------------SSNRNVTLLHYLIE-MLEKKF------------PDV-VK
Dm DAAM                     RLASLNRLADTKS------------------SAAKGTTLLHYLVQ-VIERKF------------KDL-LK
Dp DAPPUDRAFT_306800        RISSLNRLADTKS--------------------SKNTTLLHYLVD-ILESKF------------KDV-LK
Lp LOC106457161             RLVSLSKIGDTKS------------------GINRNVTLLHFLIE-TLEKKF------------KDV-LK
Lp LOC106457176             RLVSLNKIGDTKS------------------GTNRNITLLHFLIE-TLEKKF------------KDI-LK
Lp LOC106462789             RLASLNRVADTKS------------------ATNRNVTLLHFLIE-TLEKKF------------KDV-LK
Ct CAPTEDRAFT_175180        RLNSLNKIVDTKS------------------SLDRKVTLLHYLSD-VVEKKF------------PDL-TK
Hr HELRODRAFT_64096         KLSSLTKIMDTKS------------------SVNKKTSLLHYLVE-IMDSKF------------PDI-KD
Hr HELRODRAFT_89568         KLSSLMRLADTKS------------------SINKKVTLLHYLDD-VIENKF------------PDL-SS
Cg LOC105341767             RISSLANLIDTKS------------------STSKHVTLLHYLVD-LIEKKF------------RSV-QK
Lg LOTGIDRAFT_159871        RIQSLNKMVDTKS------------------SINKNVTLLHYLIEAILEKKF------------PDL-MK
As ASU_01303                TLDSLRLLTDVRN------------------SLRSDRNLLHYIIQ-IADSKF------------PEI-LR
Sr SRAE_2000344300          HSRSLSSVTDVKY------------------SYKNDKNLLHYIVE-MVEEKY------------PNV-VS
Ce DAAM-1                   EMASINKLADVKN------------------ALRNDRNLLHFLVN-FIEKKY------------PDL-TK
Rc nRc.2.0.1.t12637         DVGALNRLIDIKS------------------VIKTDYTLLHFLVD-CCDAKS------------AEI-FR
Hs FMNL2                    KLQSLDLLLDTKS-------------------TDRKQTLLHYISN-VVKEKY------------HQV-SL
Mm FMNL2                    KLQSLDLLLDTKS-------------------TDRKQTLLHYISN-VVKEKY------------QQV-TL
Dr FMNL2A                   KLQSLDLLLDTKS-------------------TDRKITLLHYIAN-VVKDKY------------QQV-SL
Dr FMNL2B                   KLQSLDLLLETKS-------------------TDRKQTLLHYIAN-VVKEKY------------PIV-SI
Hs FMNL3                    KLQSLDLLLDTKS-------------------TDRKMTLLHFIAL-TVKEKY------------PDL-AN
Mm FMNL3                    KLQSLDLLLDTKS-------------------TDRKMTLLHFIAL-TVKEKY------------PEL-AN
Dr FMNL3                    KLQSLDLLLDTKS-------------------TDRKMTLLHYIAL-VVKEKY------------PEL-AN
Md FMNL2                    KLQSLDLLLDTKS-------------------TDRKQTLLHYISN-VVREKY------------HQV-SL
Hs FMNL1                    RLQSLDALLEMKS-------------------TDRKQTLLHYLVK-VIAEKY------------PQL-TG
Mm FMNL1                    RLQSLDALLEMKS-------------------TDRKQTLLHYLVK-VIAEKY------------PQL-TG
Md FMNL1                    RLQSLDALLEMKS-------------------TDRKQTLLHYLVK-VIGEKY------------PKL-TC
Gg FMNL1                    RLQSLDALLEMKS-------------------TDRKQTLLHYLVR-VITEKY------------PEL-TG
Gg FMNL2                    KLQSLDLLLETKS-------------------TDRKQTLLHYISN-VVKEKY------------QHV-SL
Dr FMNL1                    RLQSLDLLLDMKS-------------------TDRKQTLLHFIVS-IIQDKY------------PQL-SN
Dr FMNL1A                   RLQSLDLLLDTKS-------------------TDRTQTLLHFIAN-MVHEKY------------PEL-TS
Ci LOC100183501             KLQSLDALIDTKS-------------------TDKKQTLLHYIVN-VIDVYY------------PDV-KT
Ct CAPTEDRAFT_171809        RLQSLDMLLDAKS-------------------SDKKMTLLHFIVQ-TVQTKF------------PEL-MN
Hr HELRODRAFT_192864        ------VDTRSTS-------------------DEHRQSLTHFLAT-TITSKF------------PDL-LN
Hr HELRODRAFT_155739        RLQSLDMLTDTKS-------------------NDKKITLLHFIVK-SVREKF------------PDI-LT
Hr HELRODRAFT_159244        KLQSLDLLYETKS-------------------NNKKLTLLHYIVQ-LCQKKF------------QDL-LT
Cg LOC105326194             KLQSLDMLTDTKS-------------------KDKNVTLMHFLVQ-TVQAKF------------PEI-VN
Lg LOTGIDRAFT_139357        KLQSLDMLIDTKS-------------------GDKKVTLMHFLVQ-TIQDKF------------PDV-VN
Dm FRL                      KLQSLDTLIDTKS-------------------TDKRSSLLHYIVA-TIRAKF------------PEL-LN
Dp DAPPUDRAFT_305626        KLQSLDSLVDAKS-------------------GDRKLCLLHYIIE-TIHKKF------------PEA-LH
Lp LOC106468420             KLQSLDMLGDAKS-------------------ADRKISLLHYIVD-TVQHHF------------PDV-VN
Lp LOC106468029             KLQSLDSLGDTKS-------------------ANRKISLLHYIAD-TVRSKF------------PDV-IN
Lp LOC106478881             KLQSLDSLGDTKS-------------------ADRKISLLHYIVD-CIHHHF------------PDI-SS
Lp LOC106467225                                                                                   
Sp LOC577797                KLQTLDTVLDTKS-------------------ADRKITLLHYIVG-TIHQKF------------PDV-AS
Eg EgrG_001084800           RLQSLELLLDTKT-------------------PDKQTTLLHFIVE-IIEEKF------------PDL-AN
Cs csin103265               RLQSLDVLIDTKS-------------------VDKSWTLLHYMVD-TIQTRF------------PAL-IT
As ASU_08696                KISSLDTLSGLKS------------------SVERSLSLLHIIAD-SIAHSF------------PEL-LN
Rc nRc.2.0.1.t42620         KLQSLDILPFLKA------------------PGSKSYTLLHTLAL-TIREKF------------PEL-LK
Sr SRAE_2000183000          KLASLDSLHILKS------------------PYDRSISLLHLIAD-TIQKQF------------PDL-IY
Ts M51304777                RVKSLDMLPFMKS------------------PVDKSISLLHVVAA-TVRKRF------------PDL-LD
Ce FRL-1                    KLSSLDSLAILKA------------------PADRSLTLLHMIVA-EIEKNL------------PHL-KT
As ASU_13825                RTSCLLEMCSFKF------------------PPPSESTLISILAE-CILKHF------------PEL-EK
Sr SRAE_2000165800          TFETLEKLFIPKI---------DKNLSNNESINTKFNDIFKKIVG-NIYIEE------------SKK-QE
Ce FOZI-1                   SVSDISSILSTN-------------------TPSGQSVQSILVTI-LKDEIN------------LDL-DE
Sp LOC591753                KLESLQRLTFVKS-------------------TDRSHNFLHYLVE-AVNRCY------------PDI-KD
Ct CAPTEDRAFT_227846        KLESLSKLKDVKS-------------------LNREKTFIHHLVE-LIASKY------------LNL-SD
Cg LOC105322386             RVSSLPLLEQIRS-------------------GDRSLNLLEYIAE-LVVRHY------------YDV-HD
Sp LOC100890634             KLGTLPKLAECRA-------------------RDKNFTLLKYLVQ-QIHKHE------------PDL-LG
Md LOC103097295             RLSSLSKLSLLRG-------------------KEKKFTLVHALAE-QILLHQ------------PHL-AK
Gg LOC419333                RLSSLTKLSLLRG-------------------KERTFTLLHALVE-QLSLHE------------PDL-VK
Dr LOC101883438             RLSSLTKISQLRG-------------------NNRKFTLLHALVE-QIMLRD------------PRL-AT
Ci LOC100176399             RLSSLQKTCVMRT-------------------NDRKQTLLQVVLR-IVEKNE------------PEL-LQ
Cg LOC105340863             PLTSLRMFMDMRG-------------------KTTDFTFSHFLVV-MLEEKD------------PEI-IK
Lg LOTGIDRAFT_158968        EITSIDKIIEVKG-------------------KNNT-TVLNYLIT-TLKKND------------PEL-LD
Hs FHOD1                    ELSYLEKVSEVKD-------------------TVRRQSLLHHLCS-LVLQTR------------PES-SD
Mm FHOD1                    ELSYLEKVSEVKD-------------------TVRRQSLLYHLCS-LVLQTR------------PDS-SD
Md FHOD1                    ELSYLEKVSEVKD-------------------TVRRQSLLYHLCT-LVLQSQ------------PDS-SD
Gg FHOD1                    ELGYLEKVSEVKD-------------------TVHRQSLLHHLCQ-MVVEKF------------PET-TD
Dr FHOD1                    ELGYLEKVTEVKD-------------------TVHRQSLLHHTCN-FVVENY------------PDT-TD
Dr LOC101886613             ELSYLCKLSEVRD-------------------THGRQPLLHHVCV-LLLQMY------------PQS-SD
Hs FHOD3                    ELSYLEKVPEVKD-------------------TVHKQSLLHHVCT-MVVENF------------PDS-SD
Mm FHOD3                    ELSYLEKVPEVKD-------------------TVHKQSLLHHVCT-MVVENF------------PDS-SD
Md FHOD3                    ELSYLEKVPEVKD-------------------TVHKQSLLHHVCT-MVVENF------------PDS-TD
Gg FHOD3                    ELSYLEKVPEVKD-------------------TVHKQSLLHHVCT-MVVEKF------------PDS-TD
Dr FHOD3A                   DLNYLEKVPEVKD-------------------TVHKQSLLHHVCS-AVLENC------------SDT-TD
Dr FHOD3B                   ELSYLEKVPEVKD-------------------TVHKQSLLHHVCS-IVVEKF------------PES-TD
Ci LOC100184923             DISYLAKVPDVKD-------------------TIHKQSLLHHVTQ-CVIEKN------------PES-TD
Dm FHOS                     QIEYLAKVPEVKD-------------------TVHKHSLLHHLCH-MVMESS------------SDT-SD
Dp DAPPUDRAFT_198277        QVDYLAKVPEVKD-------------------TVHKHSLLHHLCH-MIMEQN------------VET-TD
Lp LOC106457482             QVDYLAKIPEVKD-------------------TVHKQSLLHHLCH-MVMEKY------------PKS-TD
Lp LOC106472118             QVDYLAKVPEVKD-------------------TVQKHSLLHHLCH-MVMEKY------------PMA-TD
Cg LOC105331928             SIEYLAKIPEVKD-------------------TVHKHSLLHHLCA-IIIEQF------------PDT-TD
Lg LOTGIDRAFT_213852        SLEFLTKVPEVKD-------------------TVHKHSLLHHLCI-MILEQF------------PGT-SD
Ct CAPTEDRAFT_176129        AIDYLAKVPEVKD-------------------TVHKHSLLHHLCN-FVLEKF------------PDA-SD
Hr HELRODRAFT_190561        TIEYLSKIPEIKD-------------------TVHKHSLLYHLCN-VILDQF------------HDT-TD
Hr HELRODRAFT_67893         TIDYLTKVTEVKD-------------------TVYKHTLLHHLVN-LIIDQF------------PVS-GD
Hr HELRODRAFT_113789        TLDYLSKVTEVKD-------------------SERKHSLLHHLVV-MAADHF----------GPNQV-SD
Hr HELRODRAFT_141663        TLDFLSKVNEIKD-------------------SIRRRSLLQHLVS-FVVGMF------------PEG-TD
As ASU_09272                QLDYLTKASEVKD-------------------PVYKHTLTYHLAE-YMIEHC------------PDG-SD
Ce FHOD-1                   YLDYLTKASEVKD-------------------PVYKHTLTYHLAE-YMVEHF------------SEG-TD
Rc nRc.2.0.1.t09965         QLDFLAKVPEIKD-------------------TIYKHSLVYHLCA-IVMDKF------------PDS-TD
Ts D918_00902               QIDYLAKVPEVKD-------------------TVYKHSLVYHLAS-IMLENF------------PDS-TD
Sr SRAE_1000289700          QLDYLTKASEVKD-------------------PVYKHTLTYHLAE-YMIDTY------------SDG-TD
Sp LOC587533                NLEYLSKVPEVKD-------------------TVHKQSLLHHLAA-SVMEQF------------PES-SD
Cs csin105116               TFDYLARLPEVKD-------------------TKNKNSMLHHVCC-IVLDQF------------PDS-TD
Eg EgrG_000493600           NPEYLDRLPEVKD-------------------TKHKHSLLHHVCQ-TVLELF------------PDS-TD
Hs FMN2                     GLDILPKLKDVKS-------------------SDNSRSLLSYIVS-YYLRNF-------DEDAGKEQ-CL
Mm FMN2                     GLDILPKLKDVKS-------------------SDNSRSLLSYIVS-YYLRNF-------DEDAGKEQ-CV
Md FMN2                     GLDILPKLKDVKS-------------------SDNSRSLLSYIVS-YYLRNF-------DEDAGKEQ-CV
Gg FMN2                     GLDILPKLKDVKS-------------------SDNSRSLLSYIVS-YYLRNF-------DEDAGKEQ-CI
Dr FMN2A                    SLDILPKLKDVKS-------------------SDNSQSLLSYIVA-YYLRHF-------DEDAGKET-CT
Dr FMN2B                    TLDILPKLKDVKS-------------------SDNSKSLLAYIVS-YYLRHF-------DEDAGRET-CV
Hs FMN1                     SLEILPKLKDVKS-------------------RDNGINLVDYVVK-YYLRYY------DQAEAGTEK-SV
Mm FMN1                     SLEILPKLKDVKS-------------------RDNGMNLVDYVVK-YYLRYY------DQAEAGTDK-SV
Md FMN1                     SLEILPKLKDVKS-------------------RDNGINLVDYVVK-YYLRYY------DSAEAGTEK-SI
Gg FMN1                     GLEILPKLKDVKS-------------------RDNRINLVDYVVI-YYLRHC-------DKEAGTDK-SI
Dr FMN1                     GLEILPKLKDVKS-------------------RENHISLLDYIVS-YYLHHL------DKANAGTEK-SI
Dr LOC100148950                                                                                   
Dr LOC101882656             GLEILPKLKDVKS-------------------RDNRMSLVDYVVS-YYLRNM-------DENAGTDK-SV
Ci LOC100186202             DLEILGKLKDVKS-------------------NVGGVTLLSYIVS-LYIRHF-------KQDNDLET-WK
Sp LOC579678                GLEILPKLKDVKS-------------------ANNDANLLEYIVA-CYVHKI------DKADSETES-KT
Cg LOC105332220             GIEILAKLRDVKT-------------------KDNRMTLLQFIVS-TYVSKF-----ERDALAGTER-AK
Lg LOTGIDRAFT_159891        GLEILPKIRDVKG-------------------KDNRTSLLQYVVY-KYIERY-----EREADAGTDH-VK
Ct CAPTEDRAFT_203277_120894 NLAILPKLKDVRS-------------------MDNNFNLLQYIIK-MHNKVE-------TEALGETQ-IE
Cg LOC105320770             SINILNKLKDIKD-------------------IDDKGNLLEFIMK-MYCQFY------EVEIDIGCP-TR
Lg LOTGIDRAFT_237086        NLDILNKLKDVTD-------------------KSRRGNLLEFVVK-SYCKLY------ESDVETGCP-TR
Ct CAPTEDRAFT_198682        GLEILSKLKDVKS-------------------KDSTCSLLAYVVK-QYVKLSHMEETSPEATPSNVK-AT
Dm CAPU                     NLDILGKLKDVKS-------------------KESHTTLLHFIVR-TYIAQR------RKEGVHPLE-IR
Dp DAPPUDRAFT_196142        AIDILPKIKDVKS-------------------KDNTLTLIFYVVK-VYIQKF-------DEKAGTND-AR
Lp LOC106464415             GLEILPKLRDVKS-------------------KDNSMTLLHYVVQ-VYVHKY-------QKDVGADK-AT
Cg LOC105336275             RINSLNKLMDTRA-------------------NKPRVTLLHYLVG-EAEKEN------------HDA-LN
Hr HELRODRAFT_65173         ALDILSKLKDVKN-------------------KDNTFSLLEYLVT-TYLRSK-------LPSLKDHN-MP
Cg LOC105346839             RISSLEKLMNTKS-------------------TTSKRTLLHYLVE-TAEDKD------------PDA-LA
Cg LOC105346870             KISSLNKLRDTRA-------------------SNPRVTLLHYLVE-EAEKRD------------KDA-LA
Ct CAPTEDRAFT_191656        KMASLLKLSETRA-------------------NKPRMTFLHFLVE-VVRESG------------KDV-LK
As ASU_11056                KLNSLWKIVDMKA-------------------TKKSITLLHFIAM-QDV---------------QCA-DG
Ce EXC-6                    TLNSLWKLIDLKG-------------------NKQEFSLLHLLVT-CEP---------------DLV-AH
Rc nRc.2.0.1.t24846         KISSIKQLNALKA------------------TGRSSTTLLHVLVD-SAENDD------NAAAGDKKP-LQ
Ct CAPTEDRAFT_223320        RLDSLEKIADTKS------------------EEKTWPTLLHYLVE-ASEKEN------------PEI-LQ
Hr HELRODRAFT_187875        KISSLPKLSDTQG-------------------NQRGITLLHFLVK-EAPSHY------------SNA-LD
Hr HELRODRAFT_170303        RLSSLSKLLDVKS-------------------NLPGISLINYIAK-KSIECN------------REV-SK
Hr HELRODRAFT_175565        QIEALRMHTSSSL------------------HNVPCLFSDLKKFK-SNFDAT------------VDA-LL
Hr HELRODRAFT_176187        KISSLPKLSDTQG-------------------NQREIALLHFLVL-QCFGFC------------RQS-LR
Hs INF2                     KISTLLKLTETKS-------------------QQNRVTLLHHVLE-EAEKSH------------PDL-LQ
Mm INF2                     KISTLLKLTETKS-------------------QQSRVTLLHHVLE-EVEKSH------------PDL-LQ
Md INF2                     KISTLLKLTETKA-------------------NQSRVTLLHHILE-EVEKNY------------PDL-LQ
Gg INF2                     KISTLLKLTETKA-------------------NQTRITLLHHILE-EVENSH------------TDL-LE
Dr INF2                     KIGSLLKLTETKA-------------------NKSRITLLHHILE-EAELNH------------PEL-LN
Gg LOC101749904             KISALLKLTETKA-------------------NQSHITLLHHILE-EVEKNH------------KDL-LQ
Ci LOC100180755             KITSLLKLSETKS-------------------NKPRMTLMHCVVM-EAAENH------------PHL-LD
Hs FHDC1                    KLSSLLKLADTKA-------------------NKPGMNLLHFVAQ-EAQKKD------------TIL-LN
Mm FHDC1                    KLSSLLKLADTKA-------------------NKPGMNLLHFVAQ-EAQKQD------------AIL-LN
Md FHDC1                    KLSSLLKLADTKA-------------------NKPGMNLLHFVAL-EAQKKD------------AVL-LN
Gg FHDC1                    KLSSLLKLADTKA-------------------NKPGMSLLHFVAL-EAQKKD------------AAL-LN
Dr FHDC1                    KLSSLLSLADTKA-------------------NKPGMNLLHFVAL-EAQKKD------------EAL-LK
Dr FHDC2                    RISSLLKLADTKA-------------------NKPGMNLLHFVAM-EVVKKD------------KDL-LM
Dr FHDC3                    RMASLLKLVDTKA-------------------NKPGMNLMHYVTM-QAQQID------------EAL-LH
Dr FHDC4                    RITSLLKLADTKA-------------------NKPGMNLMHYVVM-QAQKID------------AAL-LK
Dr LOC101882071             RLSSLLSLADTKA-------------------NKPGMNLLHFVAL-EAEKKD--------------L-LL
Ci LOC100182732             RLASLKTLTDTKA-------------------NKPGMTLMHYVAM-ELEKHD------------PGM-IG
Rc nRc.2.0.1.t11026         RLSSLMKIVELRS-------------------TRKNNLTLMHHIL-SILERI-----------SPTL-LD
Ts M51301679                RLVSLWNLFELRA-------------------NRPDVTLLHCVAA-EAERKN------------TAL-LL
Sp LOC579910                KISSLLKLQDTRA-------------------NKPRMTLMHYLVE-MVAEKD------------PEL-LT
Dm FORM3                    KLSSLQKLTDIRA-------------------NKPGMNLIHFVAL-QAEKRN------------PEL-LQ
Dp DAPPUDRAFT_105824        KLASLQKLADIRA-------------------NKPGMNLIHFVAL-QAEKKD------------KEL-LK
Dp DAPPUDRAFT_34615         KLSALQKLTDLRA-------------------NKPRMTLLHYIVD-IALN                    
Lp LOC106457567             KMMSLLNLTDIKA-------------------TKPGMNLVHFVAL-QAEEKK------------PEL-LK
Lp LOC106475921                                                                                   
Lp LOC106473764             RLSTLPKLMDTRA-------------------NKPRMTLLHYLVE-VAEKQD------------KEM-LD
Lp LOC106473831             ----------------------------------------------EAEKKN------------PDL-LK
Sp LOC588660                KMSSLLKLVETRS-------------------NKPRMNLLHYVAQ-LAEEKN------------PEL-VK
Cg LOC105346876             KLSSFERLMEVKS-------------------GVPNLSLLHHLVK-VANDKD------------DSM-LK
Cg LOC105327750             KLSSLIKLTDTRA-------------------NKPRMNLMHYVVM-QAEEKN------------PKC-LE
Lg LOTGIDRAFT_171217        RISSLTKLVMVKS-------------------NVPRMSLLHYLVE-EALNQN------------KHA-LK
Lg LOTGIDRAFT_224207        KIGSLNKLMDTRA-------------------NKPRVTLLHYLTG-DAEKEQ------------GQI-LS
Sr SRAE_2000054200          RLKGIERFGDFKT-------------------VKNDKNFIEVLEE-VTRNFI-------------EN-KD
Cs csin103680               KIESLLKLSDVRS-------------------INPKFTLLHFLVQ-HVQQHY------------PQY-LS
As ASU_01643                SLSSLLSTLNAKG-------------------RGSSACTRLVDIL-AETADE-------------KI-RL
Sr SRAE_1000180500          TLQSLLQTLMAKG-------------------TGTKSSLRMVDLL-AEVADE-------------VI-FK
Sr SRAE_2000185600          TLTSFINILNFKGTVTNKSSTIRIIDLLVGTVTNKSSTIRIIDLL-VESETF-------------NT-KE
Ce INFT-2                   QFSYLIQLLQMKG-------------------KGQHTSVRLVDLI-VAYCDL-------------AT-AE

                            ---------+---------+---------+---------+---------+---------+---------+
                                     570       580       590       600       610       620       630
                            ---------+---------+---------+---------+---------+---------+---------+
Hs DIAPH2                   FP-EELE-HVESAS-KVSAQ----------------ILKSNLASMEQQIVHLERDIKKFP----------
Mm DIAPH2                   FP-DELE-HVESAG-KVSAQ----------------ILKSNLVAMEQSILHLEKNIKNFP----------
Md DIAPH2                   FP-DELA-HVESAS-KVSAQ----------------TLKSNLDAMEQQIARLESDITKFP----------
Hs DIAPH3                   FV-DDLE-PLDKAS-KVSVE----------------TLEKNLRQMGRQLQQLEKELETFP----------
Mm DIAPH3                   FV-DDLA-HLDKAS-RVSVE----------------MLEKNVKQMGRQLQQLEKNLETFP----------
Md DIAPH3                   FV-DDLE-HLDKAS-KVSVE----------------NLEKNLKQMGRQLQQLEKDLDSFP----------
Dr DIAPH2                   FP-DELE-HVESAS-KVAAQ----------------TLKASLDIMERHIQRLENDIQNFP----------
Hs DIAPH1                   FP-DELA-HVEKAS-RVSAE----------------NLQKNLDQMKKQISDVERDVQNFP----------
Mm DIAPH1                   FP-DELA-HVEKAS-RVSAE----------------NLQKSLDQMKKQIADVERDVQNFP----------
Md DIAPH1                   FP-DELT-HVEKAS-RVSAE----------------NLQKNLDQMKKQISDVERDVQNFP----------
Gg DIAPH1                   FT-DDLQ-HVESAS-KVSDK----------------TLKSNLDSMNKQIQRLESDIKNFP----------
Dr LOC101882228             FP-EELI-HVEKAS-KVSAE----------------TLQKSLDQMGKQIKSLEKDIETFP----------
Gg DIAPH3                   FV-EDFQ-HLDKAS-KVSAE----------------NLEKSLKHMEKQLQQLEKDLQTFP----------
Ci LOC100175505             EV-HGFI-NDFKHV-PKAHR------------VSGDQLTKHMKQMEAGLKLMEKDIKALE----------
Cg LOC105331485             FT-EELS-YVERAS-RVSDE----------------VLQKNLNTMEKSLKQLEIDIKNLN----------
Lg LOTGIDRAFT_142208        FI-DELT-YTDKAA-RVSDE----------------QINKNLKGMETQLKQLETDLKIAQ----------
Ct CAPTEDRAFT_225699        FT-DELL-HIEKAV-RVSED----------------NIQKNIKQMEKSVKQLEIDVKNSQ----------
Hr HELRODRAFT_86808         FP-EELH-HVHQAS-KVSDE----------------NIQKNLASMLKSVKQLETDIKNSE----------
Hr HELRODRAFT_192510        FY-LELS-HVEKAA-RVSED----------------LLQKAVVQMCKQVEQLDIDLKNAE----------
Dm DIA                      FY-DDLS-HVNKAS-RVNMD----------------AIQKAMRQMNSAVKNLETDLQNNK----------
Cs csin109205               WP-KELT-YLDSAQ-KLYNA---------------KLVEENLVDIRRDIARLEIDLRGVG----------
Dp DAPPUDRAFT_220427        FS-EEVH-HVDRAS-RVSMD----------------TIQKTLKQMDSSIKNLETDLKNAK----------
Lp LOC106476350             FG-EELL-HVTRAA-RVSPE----------------QIQKNLNQMKKSIQQLETDLKTFR----------
Sp LOC592122                FP-ETIT-HAVKAS-RVSDD----------------NIQKNMKQMKTEIKGLEKDLDKYK----------
Cg LOC105340901             FQ-DDFT-YLEKAS-KVSDE----------------SIQGNFRSIEKSLKQVKGDLENCK----------
As ASU_10581                FPIDDFM-HIAKAS-RVNPD----------------EMAKGVAALKNGIVKVENQLRGYK----------
Ce CYK-1                    FALTDFH-HCIESS-RVNAD----------------EIRKTVQLTENNIKKLENCLKVYK----------
Ts M51312297                FT-EDFI-HVKAAA-DVSPD----------------VLAANLKEMQLSIQLVENELKLFQ----------
Sr SRAE_2000198100          FPRNDFI-HLATAS-KISYD----------------EMMINIQMFKQNVKKLSNYLSNYQ----------
Rc nRc.2.0.1.t24530         FT-GDFI-HVAQAA-RFSSE----------------IVQKQLSSINQSIKKLEIDLKDYR----------
Eg EgrG_000858900           LG-DDLT-YMERAS-HFPED----------------ATGAVIVEMKRSAAALDNDLRTYT----------
Cs csin100125               FV-DDFS-HLDRAC-RFSED----------------TIRSSIAEMKKSLSGLKKELETYK----------
Hs GRID2IP                  FA-QDLP-TVPLAA-KVNQR----------------ALTSDLADLHGTISEIQDACQSIS----------
Mm GRID2IP                  FA-QDLP-TVPLAA-KVNQR----------------ALTGDLADLHDTVSEIQVACQSMA----------
Md LOC100617300             FA-KDLP-TVPLAA-KVNQR----------------MLTTDLTDLHITISEIQTACQKMP----------
Gg GRID2IP                  FA-KDLP-TVPLAA-KVNQR----------------TLTADLKDLHTTISDIQMACHSMP----------
Dr GRID2IPA                 FG-KELV-MVPQAA-KVNQR----------------NITSDFNDLHATIQDIRVACQKMP----------
Dr GRID2IPB                 FS-RDLI-TVPLAA-KVNQR----------------TITADLSDVHSTIQDIRTACVKIP----------
Ci LOC101242752             FA-DELL-DVKAAS-RVVYP----------------VVLADLQQIRKNWLHIRDNLLETE----------
Cg LOC105334784             VG-EELG-TVMAVG-KGKLA-----------CMSNIMLNQELQELRKVLQEISNTLDKFG----------
Lg LOTGIDRAFT_155476        IG-DDLT-HVSEAA-KVSNV----------------LLNQELNELRKVLQDISDTLEKFN----------
Ct CAPTEDRAFT_223619        LT-DELP-TVAEAA-KVCKMVPSTSYGIPFRPVSDALIAQELGELRKVLQEISSTVNKLG----------
Hr HELRODRAFT_160719                                                                              
Sp LOC580555                FR-DEIP-SVPKAV-KMSLK----------------AVKDELTQLTDQLNDMDREVERFN----------
Hs DAAM1                    LN-EELR-DIPQAA-KVNMT----------------ELDKEISTLRSGLKAVETELEYQK----------
Mm DAAM1                    LS-EELR-DIPQAA-KVNMT----------------ELDKEISTLRSGLKAVETELEYQK----------
Md DAAM1                    LN-EELR-DIPQAA-KVNLT----------------ELDKEINTLRSGLKAVEAELEYQK----------
Gg DAAM1                    LH-EELR-DIPQAA-KVNMT----------------ELEKEVNTLRSGLRAVETELDFQK----------
Dr DAAM1A                   IH-EDLQ-NVPVAA-KVNMT----------------ELEKDINNLRSGLKSVETELEYQ-----------
Dr DAAM1B                   FQ-EELK-NVPEAA-KVNMT----------------ELEKEINNLRSGLKSVESELDFQ-----------
Hs DAAM2                    MP-SELQ-HLPEAA-KVNLA----------------ELEKEVGNLRRGLRAVEVELEYQR----------
Mm DAAM2                    MP-SELK-HLSEAA-KVNLA----------------ELEKEVSILRRGLRAVEVELEYQR----------
Md DAAM2                    IP-AELQ-HLPEAA-KVNLS----------------ELEKEINNIRKGLRAVEVELEYQK----------
Gg DAAM2                    IQ-TELQ-HLPEAA-KVNLV----------------ELEKEVNNIKTGLKAVEAELDYQK----------
Dr DAAM2                    IQ-QDLC-SVSEAA-KVNLA----------------ELEKEVSSIRSGLKALEVELRYQQ----------
Ci LOC100184055             LP-EDLK-EIEIAA-RVNLG----------------ELEKEIGVLRLGLKNLKTELDIQK----------
Sp LOC583322                LE-DEMP-HVKLAS-KINLQ----------------DLEKEIALIGQGLKGVEVELEYQK----------
Dm DAAM                     LE-DDIP-HVREAS-KVSLG----------------EMDKDIQMLRTGLADVAREIEFHR----------
Dp DAPPUDRAFT_306800        LH-EDLP-HLKQAS-KVSLV----------------ELEKEMNQLRSGLKAVEKELEYHR----------
Lp LOC106457161             LE-EEIL-HVRQAA-KVNLT----------------ELSKEIRALNQGLQEIQKELEFHR----------
Lp LOC106457176             LE-EDIP-HVRQAA-KVNMT----------------ELSKEIQALRMGLQEIQKEMEFYR----------
Lp LOC106462789             LE-EDVP-HVRQAA-KVNMT----------------ELSKEIQALKIGLQEVQKELEFYR----------
Ct CAPTEDRAFT_175180        LS-HDIQ-HVHPAA-KVNLT----------------ELENDMKTLRIGLKDIEQEVQHQK----------
Hr HELRODRAFT_64096         LR-NEMS-DVKNAS-KVVLP----------------ELESEINSLKNGLTDVEIETKYQQ----------
Hr HELRODRAFT_89568         VE-DEIK-SVKDGA-KVNLT----------------ELAEDMKMLKQGLKEIQQEISYHR----------
Cg LOC105341767             VD-GELS-NVRVAA-KVSMS----------------ELDKDIADIKAGLESIGKELKFFE----------
Lg LOTGIDRAFT_159871        LE-QDIC-AIKDAA-KVTFK----------------ELDEEMKALKSGLKDIEKEVEFFR----------
As ASU_01303                LK-RDFG-GVHDAA-RHSRV----------------EIEQELQSLRSCLASASDELRNGQ----------
Sr SRAE_2000344300          LN-KDLA-VVYDAS-RVNEA----------------EVRNEFKILESSLHFLIIELKIQKQLIEENKECN
Ce DAAM-1                   FK-KDFA-TVTEAA-RFSQS----------------ETAAEIRNLEEALLIVRKELNLLE----------
Rc nRc.2.0.1.t12637         LK-KEIS-AFSDAS-KVCTT----------------DIYSDLKVLDEGFDLLRTEAHESV----------
Hs FMNL2                    FY-NELH-YVEKAA-AVSLE----------------NVLLDVKELQRGMDLTKREYTMHD----------
Mm FMNL2                    FY-NELH-YVEKAA-AVSLE----------------NVLLDVKELQRGMDLTKREYTMHD----------
Dr FMNL2A                   FY-NELN-YVEKAA-AVSLE----------------NVLLDVKELQRGMDLTRKEYSMHG----------
Dr FMNL2B                   FY-NELH-YIEKAA-AVSLE----------------NVLLDVRELQRGMDLTKREYSMHG----------
Hs FMNL3                    FW-HELH-FVEKAA-AVSLE----------------NVLLDVKELGRGMELIRRECSIHD----------
Mm FMNL3                    FW-QELH-FVEKAA-AVSLE----------------NVLLDVKELGRGMELIRRECSIHD----------
Dr FMNL3                    FY-NELH-FVDKAA-AVSLE----------------NVLLDVKELGKGMDLVRRECSLHD----------
Md FMNL2                    FY-NELH-YVEKAA-AVSLE----------------NVLLDVKELQRGMDLTKREYTMHD----------
Hs FMNL1                    FH-SDLH-FLDKAG-SVSLD----------------SVLADVRSLQRGLELTQREFVRQD----------
Mm FMNL1                    FH-SDLH-FLDKAG-SVSLD----------------SVLGDVRSLQRGLELTQREFVRQD----------
Md FMNL1                    FH-ADLH-FLDKAG-AVSLD----------------SVLQDTRALQRGMELTRREFMRQD----------
Gg FMNL1                    FH-TELH-FLDKAG-TVSLD----------------GVLQDVRSLQQGMELTRKEFMRQD----------
Gg FMNL2                    FY-NELH-YVEKAA-AVSLE----------------NVLLDVKELQRGLDLTKREYTMHD----------
Dr FMNL1                    FH-TELH-FLDKAA-LVSLD----------------SVLSDVCSLQKGMDVVCKELEQQQ----------
Dr FMNL1A                   FH-NELR-FVDKAA-LVSLD----------------GVLQDVRSLERGMEGTKKEFMVQD----------
Ci LOC100183501             FY-HELR-YVDRAS-KVSFE----------------NILSDVGSIRRGMNLTQDELETHH----------
Ct CAPTEDRAFT_171809        FD-KELG-FVEKAA-TVSME----------------NVLADINDLSKGMELTLREFELRS----------
Hr HELRODRAFT_192864        FD-LEFQ-CVEKAS-AVSLD----------------NILADVNELDKGMQMVNKEMDGWK----------
Hr HELRODRAFT_155739        FD-CEIR-HLEKAA-PVSLE----------------NILSDISELDKGMELTRREYEHRK----------
Hr HELRODRAFT_159244        FY-KEFD-FIEKAA-TSSTE----------------NIANDLIEIERGIKSLESEIQCRT----------
Cg LOC105326194             FD-SELR-FLEKAA-VVSME----------------NIMTDYKDLEKGMQMTQKEYEARK----------
Lg LOTGIDRAFT_139357        FD-SELR-FIEKAA-LVSME----------------NITTDIYELEKGFSLTKKEYASRS----------
Dm FRL                      FE-SELY-GTDKAA-SVALE----------------NVVADVQELEKGMDLVRKEAELRV----------
Dp DAPPUDRAFT_305626        FD-GELR-FVEKAA-TVSLE----------------NVLSDIQELQKGMDITRKEYELRK----------
Lp LOC106468420             FE-CELR-FVEKAA-GVSLE----------------NILIDVSELEKGLDLCKKELALRG----------
Lp LOC106468029             LE-SELR-FVEKAA-EASLE----------------NILMDVSQLEKGLELCTNELPLHG----------
Lp LOC106478881             FD-MDLR-FVEKAA-GVSLE----------------NILTDVQELEKGLELCKKELALRG----------
Lp LOC106467225                                                                                   
Sp LOC577797                FH-DDLQ-YIEKAA-AVSLE----------------NLISDITSLGHGITLCKREYAQQS----------
Eg EgrG_001084800           FY-DELD-GITAAA-RVPME----------------ALTTDVAALAAGMAEADKELIAAG----------
Cs csin103265               FY-ESFG-DIATAA-KVPME----------------ALTSDVNALVSGLAQADRETIVAG----------
As ASU_08696                FG-EQLK-FADKAS-GIMWE----------------AVLADMREVEANFALATKERELKG----------
Rc nRc.2.0.1.t42620         FT-DELK-FVEKAS-AISLD----------------AIMVDYTDLEKLYDLTKKEYALRA----------
Sr SRAE_2000183000          FT-EELK-FSEKAS-SIMWE----------------TVLSDIKEIEQHFEKAKNEYNIKG----------
Ts M51304777                FD-EQFDDQLDKAA-GASLE----------------TLPAEVAELERSYDLVKKECTLRG----------
Ce FRL-1                    FS-EQLK-FVDKAT-SVQWD----------------SVQTDMKELAAGFKMAEKEQELKG----------
As ASU_13825                FM-EHIP-IIEKAA-QTNFR----------------SMCSIIRQLELGHSRVIIELQFGG----------
Sr SRAE_2000165800          IE-ELSN-IMKEIL-NLNFD----------------EIETFLSIIEESFQILENEKNFMT----------
Ce FOZI-1                   LF-GLID-VLEKIE-NDDVN----------------SVAQDLMVLDDKTVRAEKEMEHSG----------
Sp LOC591753                WY-NDLQ-FDDLK--SGSLE----------------ALTIDIQGLRKGLELAKFERERQM----------
Ct CAPTEDRAFT_227846        FY-DDIN-ITVNK--GVSYQ----------------ALAFDMHGLRKGIDLVKYEMEKQP----------
Cg LOC105322386             WY-DDLD-ILNTS--SVSFQ----------------SLLASVKEMDFAMSTLQREITETN----------
Sp LOC100890634             FI-EELQ-PIMHAN-DASIK----------------ALQAEVEVMKKDLSKVKKNASVLM----------
Md LOC103097295             FP-QELT-EFEAAP-GASIK----------------GLNAEVDVLKKELEKIIQYKKILK----------
Gg LOC419333                FA-QELT-EFEAVP-DASMK----------------GLSAEVDVLKKELENVTQCRRLIK----------
Dr LOC101883438             FF-LELA-EFETVP-GASVK----------------GLTAEVDVVRNEFQKVIQYRKAHK----------
Ci LOC100176399             LP-EELK-SVSKSH-AYSTK----------------GLLAEIDSKFVYF                     
Cg LOC105340863             WT-GTMD-SVIRCK-DINIK----------------ALVTEVEVLKSDLTKLKKNLKHLK----------
Lg LOTGIDRAFT_158968        WS-STLS-HVSISS-EYSVK----------------AIGAELEVMKNDLMKVKKHMKVLK----------
Hs FHOD1                    LY-SEIP-ALTRCA-KVDFE----------------QLTENLGQLERRSRAAEESLRSLA----------
Mm FHOD1                    LY-SEIP-ALTRCA-KVDFE----------------QLTENLGQLECRSQAAEDSLRSLA----------
Md FHOD1                    LY-SEIP-ALTRCA-KVDFE----------------MLAENLGQLERRSQVAEENLKDLI----------
Gg FHOD1                    LY-SEIA-SITRSA-KVDFD----------------ELANSLVQLERRCRASWDNLKVIA----------
Dr FHOD1                    LY-SEIP-AITRSA-KVEFE----------------QLSENLIQLERKCKTSWDNLKVVA----------
Dr LOC101886613             LY-SDIT-AVTKAS-KCDYT----------------QVQLNLCQLEVLCKASWDQLRLLE----------
Hs FHOD3                    LY-SEIG-AITRSA-KVDFD----------------QLQDNLCQMERRCKASWDHLKAIA----------
Mm FHOD3                    LY-SEIG-AITRSA-KVDFD----------------QLQDNLCQMERRCKASWDHLKAIA----------
Md FHOD3                    LY-SEIG-AITRSA-KVDFD----------------QLQDNLCQMERRCKASWDHLKAIA----------
Gg FHOD3                    LY-SEIG-AITRSA-KVDFE----------------QLQENLCQMERRCKASWDHLKAIA----------
Dr FHOD3A                   LY-SEIG-AITRSA-KVDFE----------------QLQENLTLMERRCKASWDHLKVIA----------
Dr FHOD3B                   LY-SEIG-AITRSA-KVDFD----------------QLQENLCQMERRCKASWDHLKVIS----------
Ci LOC100184923             LY-SELG-ALTRCS-RVDFD----------------ILEETLQGLEKRCKNSWDHLKMIA----------
Dm FHOS                     LY-SEIG-PITRAS-KADFT----------------DLAHNLNQLEAECKACWDRLKLIA----------
Dp DAPPUDRAFT_198277        LY-SEIG-AVTRAS-RVDYD----------------ELAANLNKMEEDCKASWDHLRAIA----------
Lp LOC106457482             LY-SEMG-SVSRTS-KVDYS----------------DVARNLKKLESEGKASWDHLKAVA----------
Lp LOC106472118             LY-SEMG-AVSRSS-KVDYD----------------DVARNLTKMETECKASWDYLKAIA----------
Cg LOC105331928             LY-SEIG-ALARCS-RVDWE----------------ELEHKLGKLERDCKSSWDHLRAIA----------
Lg LOTGIDRAFT_213852        LY-SEIG-PITRCS-RVDWE----------------ELEVKLTKMERDCKASWDYLRAIV----------
Ct CAPTEDRAFT_176129        LY-SEIG-PINRCA-KVEWD----------------ELADKLTRMENECKASWDCLRDIA----------
Hr HELRODRAFT_190561        LF-SEIG-SISRCS-KVDWD----------------EMLSKLSKLESDCKLSWENLNIII----------
Hr HELRODRAFT_67893         LY-TEIS-SIVRCS-KIDWE----------------DVKDKLDKLESDCKSSRNHLIAIN----------
Hr HELRODRAFT_113789        LF-NEVE-AVHRCA-RIDYD----------------EVKEKIEKLERSCRGSWGHLRSIS----------
Hr HELRODRAFT_141663        VY-SEVP-AVTRCS-RIDWD----------------ELDEKLKRLEVGCKSSWDHVRTIV----------
As ASU_09272                LY-SEFG-AVARTA-RFDYD----------------ELEANLKKIEHDCKASWEYLAKIS----------
Ce FHOD-1                   LY-SEFG-AVARSA-RVDYK----------------ELLDNLIRLEKDCKSSWECLATIS----------
Rc nRc.2.0.1.t09965         LF-SELG-AIARCS-KVDFD----------------EIQQNLEKLEKDCKSSWDYLKALS----------
Ts D918_00902               LY-SEMG-AVARSA-KVDFD----------------EVKTNLERMEKDCKASWDYLRQIA----------
Sr SRAE_1000289700          LY-SEFG-AVARSA-RIDYE----------------ELHENLKKLEQDCKASWDYLNKIS----------
Sp LOC587533                FF-SEVG-TISRCA-KVDFD----------------QLTINLTKLEEQCKTSWNHLQVIT----------
Cs csin105116               IH-SDLG-ALCRCH-RIDWE----------------ELPEKLNKLERDSKQAWEHYRVIF----------
Eg EgrG_000493600           LH-SEMG-AVCRCH-RVDWE----------------ELDKRLEKVENDCRRAWEHYHTIY----------
Hs FMN2                     FPLPEPQ-DLFQAS-QMKFE----------------DFQKDLRKLKKDLKACEVEAGKVY----------
Mm FMN2                     FPLAEPQ-ELFQAS-QMKFE----------------DFQKDLRKLKKDLKACEAEAGKVY----------
Md FMN2                     FPLPEPQ-DLFQAS-QMKFE----------------DFQKDLRKLKKDLRACETEAGKVY----------
Gg FMN2                     FPLPEPQ-DLFQAS-QLKFE----------------DFQKDLRKMKKDLRVCETEAAKVY----------
Dr FMN2A                    YPLPEPQ-DLFQAS-QMKFE----------------DFQRDLRKLRKDLNACSAEREKVC----------
Dr FMN2B                    FPLPEPH-DLFQAS-QMKFE----------------DFTKDLLRLRKDLRACTAEVEKVC----------
Hs FMN1                     FPLPEPQ-DFFLAS-QVKFE----------------DLIKDLRKLKRQLEASEKQMVVVC----------
Mm FMN1                     FPLPEPQ-DFFLAS-QVKFE----------------DLLKDLRKLKRQLEASEQQMKLVC----------
Md FMN1                     FPLPEPQ-DFFLAA-QVKFE----------------DLIKDLRKLKRQLEASEKQMVIVC----------
Gg FMN1                     FPLPEPQ-DFFQAS-QVKFE----------------DLIKDLRKLKRDLEASEKQMKLVC----------
Dr FMN1                     FPLPEPQ-DVFLSS-QVKFD----------------DLSKDLRKLGRDLTVCEKDVLTVC----------
Dr LOC100148950                                                                                   
Dr LOC101882656             FPLPEPQ-DLFHAA-QVKFE----------------DLAKDLRKLKKELTACVKEVEQVC----------
Ci LOC100186202             APVPDTL-SLMRAS-QVKYE----------------DICGEITKLKTKLNDCRLRVKKVV----------
Sp LOC579678                LPLPEPS-KVTQAG-LFKFE----------------DLEKDLRKIQKDLKGCETKAETVR----------
Cg LOC105332220             LPVPEYS-DITQAM-LVQFD----------------DIEKELKKIQKDFEAAEKRADKVV----------
Lg LOTGIDRAFT_159891        LPLPDPS-DISQAS-LVNFD----------------DIKKDLKRIKKDFESAEKRAEKVL----------
Ct CAPTEDRAFT_203277_120894 CPLPDPA-SLQQAS-CVAFK----------------TVSRNLDKLSKKLKLHKSRAETVY----------
Cg LOC105320770             FRLPEPS-NMRHAA-QVSFD----------------SIHESLASLHAEFRSFQDKTLEKL----------
Lg LOTGIDRAFT_237086        FRLPEPS-NMRHAA-QVSFE----------------DIHRALNSLRQELHIVKDRIEGVA----------
Ct CAPTEDRAFT_198682        MPLPEPS-DIVQAS-TVNFD----------------DIELELKKIEQAVRGCEQKVTKVL----------
Dm CAPU                     LPIPEPA-DVERAA-QMDFE----------------EVQQQIFDLNKKFLGCKRTTAKVL----------
Dp DAPPUDRAFT_196142        MPLPEPT-DLDKAG-HLKFE----------------ELEASLRQLNKEIEGIEQKANQVI----------
Lp LOC106464415             FPLPEPS-DVERAG-NINFE----------------DLSSDIEKLKTQISSCEQKMQKVL----------
Cg LOC105336275             FVEELSP-DLAKAS-KFTVD----------------SLTAEVRQIKTSVTKLHKDLESCP----------
Hr HELRODRAFT_65173         LPVPEPS-DVMQAA-NVNFD----------------DLEAELNKVSNSLESCMSKVACVL----------
Cg LOC105346839             FVDTLLE-PLQKAS-RFTME----------------GITVEFNQLRKLVHRLKRQCDHVE----------
Cg LOC105346870             FVGELYP-DLNRAS-KFTID----------------ALTAEVKDVEDSVSKLDKNLKNCP----------
Ct CAPTEDRAFT_191656        FSDELLK-PLTVAS-KLSLD----------------GISTDVKQLNKSLVGLKGQLSSSD----------
As ASU_11056                LS-DELK-TVPSAA-KLSLE----------------GIRTEVRTLCDRLNRIEDQLKTKI----------
Ce EXC-6                    LQ-EELS-TLKDAS-QISFD----------------EIKISLKTLRDGRCKLEKQLETCS----------
Rc nRc.2.0.1.t24846         FT-SQLS-DVHSAA-KIDYE----------------ATKTDLMIWSAETRKLIQTVRSAT----------
Ct CAPTEDRAFT_223320        FVHQLQP-VLKPTE-GLVLQ----------------AMIDEIDDLKSQIDELSKLSKEGD----------
Hr HELRODRAFT_187875        FVDNLYE-NLLFSS-KLSTD----------------GLSSDLAKLSASVENADKQEARSD----------
Hr HELRODRAFT_170303        LP-NQLS-WIREVA-QYSIE----------------SVLSDASSLNSKVETVKKNKDFLF----------
Hr HELRODRAFT_175565        VGGLAFP-ETKKQL-SQCGK----------------QRFQ                              
Hr HELRODRAFT_176187        EL-ALFF-KVIDRWIEF                                                     
Hs INF2                     LP-RDLE-QPSQAA-GINLE----------------IIRSEASSNLKKLLETERKVSASV----------
Mm INF2                     LS-RDLE-PPSQAA-GINVE----------------IIHSEASANLKKLLEAERKVSASI----------
Md INF2                     LP-NDLE-HISRAA-GINID----------------VIHSEASTNLKQLLEMERKVSSGI----------
Gg INF2                     LP-EDLE-YVSKAA-GINLD----------------IIRSESSANLKKLLELQRKVSSAN----------
Dr INF2                     LP-EEIA-PCEKAA-GINLD----------------SIQAEIGNLLKRLKDAEKKVSLSV----------
Gg LOC101749904             LP-RDLD-FVSKAA-GFNFD----------------AMRAEAGDNLKKLLEVEKRLFLST----------
Ci LOC100180755             IP-SELS-VVMECK-TVSVD----------------HLKSTINRLTGGIAKLTKQVEKSS----------
Hs FHDC1                    FS-EKLH-HVQKTA-RLSLE----------------NTEAELHLLFVRTKSLKENIQRDG----------
Mm FHDC1                    FS-EKLQ-HVQETS-RLSLD----------------ITEAELHSLFVRTKSLQENIQLDQ----------
Md FHDC1                    FS-EKLR-HVQVAA-RLSLD----------------NTESELHSLSTRTKSLKENIQRDP----------
Gg FHDC1                    FS-EKIR-DVHEAA-RLSID----------------NVEAELHSLSFKTRSVKDSIRRDP----------
Dr FHDC1                    FP-EKLT-HIQSAA-RISVE----------------NIEGEFSSLYVKTRSLEQKIQDDD----------
Dr FHDC2                    FS-SRLS-HVSPAS-RLSEE----------------SVVEDFSRLQSRVADLRVRAQADA----------
Dr FHDC3                    FT-DQLQ-HIGIAA-RIQKQ----------------EVEMDFQRELEKIKEAKIDASKQP----------
Dr FHDC4                    FP-EQLQ-NIGDAA-RIHKQ----------------EIETDFQKEISKVQKSKENASKQP----------
Dr LOC101882071             FP-DKLL-HVQRAA-RVCVD----------------SIHTDFNSLSRRVLQLQQILHTDE----------
Ci LOC100182732             WT-EEIP-SVGLAS-RISDE----------------EVRQEISIFNNRVVSLRSKVESES----------
Rc nRc.2.0.1.t11026         FS-HDLM-FLEEAA-SKDIN----------------EISTEFTHLKSKVETMSSQMSLIN----------
Ts M51301679                FS-EQLP-NLQKAS-KLSMD----------------ALTADYRCLQERIAQATAQVTKCD----------
Sp LOC579910                FP-DEMK-NLPQAC-RLSVD----------------HLTSEVNQLRKSLSKVQKQVDSAS----------
Dm FORM3                    FT-GQLS-NLESAS-KTTSE----------------QINNEINTLDGRIRRIARQIEQPA----------
Dp DAPPUDRAFT_105824        MP-EEMS-VLEDAT-KTTVE----------------QLRNEVNALDLRITNIAKQIDAPN----------
Dp DAPPUDRAFT_34615                                                                               
Lp LOC106457567             LP-DELK-NLENTT-KISTE----------------ALKADIKNLNDRINTLSNQLSSTH----------
Lp LOC106475921                                                                                   
Lp LOC106473764             FI-SDMK-YLKQCA-RISFE----------------ALEAEFNQLHLGVTKLKEQIEGDD----------
Lp LOC106473831             FG-DKMP-NLEEAT-KLSID----------------NLKTEINNLRDKVTKVSKQVMNAD----------
Sp LOC588660                FP-DELT-HLEDAS-RFSID----------------QLIADVKSLKEKVANIDEQVQTVT----------
Cg LOC105346876             VI-TEMV-QIDKIS-LSTLI----------------DIKNEINKFNKQLCRFISHLVTAN----------
Cg LOC105327750             FA-NEMK-YLKDAS-LASVD----------------NLTTDINSLANKLKNLSDQMTNVN----------
Lg LOTGIDRAFT_171217        FV-DELLEQLQKAS-KFTLQ----------------NTKAEYLQIKKSIDKFEHSMSVVD----------
Lg LOTGIDRAFT_224207        FV-GELLNPLTVAS-KLTVD----------------NLTSEKKLASNNLNTLEKEVSKAD----------
Sr SRAE_2000054200          IL-KYFP-ELDKVQ-MVRLE----------------IIQNEFNELQKLMNILKNVEKNGY----------
Cs csin103680               VR-QEFP-HIKESC-GICTE----------------AISKEIQKLQYRLKVMINQVGQED----------
As ASU_01643                VT-DLIE-IMKPSR-GCSVE----------------EIEKWTKGLRHSIENARKSLSECG----------
Sr SRAE_1000180500          VL-DILP-MLKETK-TFVLS----------------EFEGAVKKLKNQILAIKKRVEIAE----------
Sr SRAE_2000185600          IY-QLYD-KLESIK-SFDLN----------------DFETMSNKIHQQLISIKTKIEAAE----------
Ce INFT-2                   VE-EVQS-RMGSVR-PLNLK----------------DLEDVVGQVQRSIRKLEGQLRSSS----------

                            ---------+---------+---------+---------+---------+---------+---------+
                                     640       650       660       670       680       690       700
                            ---------+---------+---------+---------+---------+---------+---------+
Hs DIAPH2                   -----------------------QAENQHDKFVEK-----------------------------------
Mm DIAPH2                   -----------------------PAESHHDKFVEK-----------------------------------
Md DIAPH2                   -----------------------KTEDEHDKFVEK-----------------------------------
Hs DIAPH3                   -----------------------PPEDLHDKFVTK-----------------------------------
Mm DIAPH3                   -----------------------PPEDLHDKFVIK-----------------------------------
Md DIAPH3                   -----------------------SPEDKHDKFLTK-----------------------------------
Dr DIAPH2                   -----------------------KTDDKQDKFVEK-----------------------------------
Hs DIAPH1                   -----------------------AATDEKDKFVEK-----------------------------------
Mm DIAPH1                   -----------------------AATDEKDKFVEK-----------------------------------
Md DIAPH1                   -----------------------AATDEKDKFVEK-----------------------------------
Gg DIAPH1                   -----------------------KTEDEHDKFVEK-----------------------------------
Dr LOC101882228             -----------------------PPQSDKDKFVEK-----------------------------------
Gg DIAPH3                   -----------------------VAEDKHDKFVAK-----------------------------------
Ci LOC100175505             -----------------------KPKDPEDKFSEI-----------------------------------
Cg LOC105331485             -----------------------KSQNEGDKFSQV-----------------------------------
Lg LOTGIDRAFT_142208        -----------------------KQPA-------------------------------------------
Ct CAPTEDRAFT_225699        ---------------------NDKSAPPNDRFVEV-----------------------------------
Hr HELRODRAFT_86808         ---------------------MDKSAPDNDHFVSA-----------------------------------
Hr HELRODRAFT_192510        --------------REHNSCKNNNANDCDDRFVQV-----------------------------------
Dm DIA                      -----------------------VPQCDDDKFSEV-----------------------------------
Cs csin109205               --GAIDMFDQLGQTNTSFQTDVANALRGNFVFRKR-----------------------------------
Dp DAPPUDRAFT_220427        -----------------------AAISDEDKFLEV-----------------------------------
Lp LOC106476350             ------------------------PQSDNDRFEEV-----------------------------------
Sp LOC592122                -----------------------PVANVNDRFKSI-----------------------------------
Cg LOC105340901             -----------------------KSSMEGDKFPEV-----------------------------------
As ASU_10581                ------------------------KQSENDMFVEK-----------------------------------
Ce CYK-1                    ------------------------IQGERDLFDEK-----------------------------------
Ts M51312297                ------------------------SQCENDRFEKL-----------------------------------
Sr SRAE_2000198100          -----------------------TFNEKKDKFKQV-----------------------------------
Rc nRc.2.0.1.t24530         ------------------------KQCSNDLFVER-----------------------------------
Eg EgrG_000858900           ------------------------SDDSNDTYPTV-----------------------------------
Cs csin100125               ------------------------PQGPEDAYLDV-----------------------------------
Hs GRID2IP                  -------------------------PSSEDKFAMV-----------------------------------
Mm GRID2IP                  -------------------------PSSEDRFAVV-----------------------------------
Md LOC100617300             -------------------------ATSDDKFALV-----------------------------------
Gg GRID2IP                  -------------------------ATAEDRFAIV-----------------------------------
Dr GRID2IPA                 -------------------------ATAEDRFAVV-----------------------------------
Dr GRID2IPB                 -------------------------ATAEDRFAAV-----------------------------------
Ci LOC101242752             ------------------------SKKKEDRFKIA-----------------------------------
Cg LOC105334784             ---------------------SQKSRTLNDCFQDV-----------------------------------
Lg LOTGIDRAFT_155476        --------------------GHKTTIGTTDRFQE------------------------------------
Ct CAPTEDRAFT_223619        --------------------SQKQRAGTNDRFHEV-----------------------------------
Hr HELRODRAFT_160719                                                                              
Sp LOC580555                --------------------QEEIIIDEDDRFSEV-----------------------------------
Hs DAAM1                    ----------------------SQPPQPGDKFVSV-----------------------------------
Mm DAAM1                    ----------------------SQPPQPGDKFVSV-----------------------------------
Md DAAM1                    ----------------------SQLSQPGDKFVSV-----------------------------------
Gg DAAM1                    ----------------------SQVQQTGDKFVSV-----------------------------------
Dr DAAM1A                   ---------------------RTQPQTYGDKFVSV-----------------------------------
Dr DAAM1B                   ---------------------KKRPQEYGDKFVSV-----------------------------------
Hs DAAM2                    ----------------------RQVREPSDKFVPV-----------------------------------
Mm DAAM2                    ----------------------HQARDPNDKFVPV-----------------------------------
Md DAAM2                    ----------------------HQKRESGDKFIPI-----------------------------------
Gg DAAM2                    ----------------------RRIRESGDRFVPV-----------------------------------
Dr DAAM2                    ----------------------SRVCDRGDKFVPV-----------------------------------
Ci LOC100184055             ------------------KRVESGQTLPEDQFVPV-----------------------------------
Sp LOC583322                ---------------------KKPKTEKHDKFISV-----------------------------------
Dm DAAM                     ---------------------SSGPAQQGDRFLPV-----------------------------------
Dp DAPPUDRAFT_306800        --------------------TQSHATTAGDRFVPA-----------------------------------
Lp LOC106457161             ----------------------TQQEQREDRFVPI-----------------------------------
Lp LOC106457176             ---------------------TQQEQQPGDKFVPV-----------------------------------
Lp LOC106462789             ----------------------SHKQQPGDKFVPV-----------------------------------
Ct CAPTEDRAFT_175180        -----------------------STDSCSTKFISV-----------------------------------
Hr HELRODRAFT_64096         ----------------------EKRLIGQSVFCQV-----------------------------------
Hr HELRODRAFT_89568         ---------------------RKNSSSDSDKFIEV-----------------------------------
Cg LOC105341767             ----------------------NTGETDSRKFVSV-----------------------------------
Lg LOTGIDRAFT_159871        ----------------------SQYDGHPDKFVTT-----------------------------------
As ASU_01303                ---------------HEVSEASTSGKGNEDRLVPT-----------------------------------
Sr SRAE_2000344300          VGLPDIIEEIDENGISKSTIPSAKNFKEMDKFVNV-----------------------------------
Ce DAAM-1                   --------------STTKVELPEHIPPENDRFALV-----------------------------------
Rc nRc.2.0.1.t12637         ------------------------GDERESSIQKS-----------------------------------
Hs FMNL2                    -------------------------------HNTL-----------------------------------
Mm FMNL2                    -------------------------------HNTL-----------------------------------
Dr FMNL2A                   -------------------------------HNTL-----------------------------------
Dr FMNL2B                   -------------------------------HNSL-----------------------------------
Hs FMNL3                    --------------------------------NSV-----------------------------------
Mm FMNL3                    --------------------------------NSV-----------------------------------
Dr FMNL3                    --------------------------------HAV-----------------------------------
Md FMNL2                    -------------------------------HNTM-----------------------------------
Hs FMNL1                    -------------------------------DCMV-----------------------------------
Mm FMNL1                    -------------------------------DCLV-----------------------------------
Md FMNL1                    -------------------------------DNPV-----------------------------------
Gg FMNL1                    -------------------------------DSLV-----------------------------------
Gg FMNL2                    -------------------------------HNTM-----------------------------------
Dr FMNL1                    -------------------------------NSSV-----------------------------------
Dr FMNL1A                   -------------------------------DIPA-----------------------------------
Ci LOC100183501             --------------------------------HPV-----------------------------------
Ct CAPTEDRAFT_171809        ---------------------------RDREPPTI-----------------------------------
Hr HELRODRAFT_192864        --------------------------DRSSPVVAT-----------------------------------
Hr HELRODRAFT_155739        ----------------------------DRDVPII-----------------------------------
Hr HELRODRAFT_159244        ----------------------------DTKIKSM-----------------------------------
Cg LOC105326194             ---------------------------HSRDTPPI-----------------------------------
Lg LOTGIDRAFT_139357        ---------------------------NSKDAPTL-----------------------------------
Dm FRL                      ----------------------------KGAQTHI-----------------------------------
Dp DAPPUDRAFT_305626        -------------------------DLKDEKQNVI-----------------------------------
Lp LOC106468420             ----------------------------DAKDAAV-----------------------------------
Lp LOC106468029             ----------------------------DAKDAAI-----------------------------------
Lp LOC106478881             ----------------------------DSKDIPV-----------------------------------
Lp LOC106467225                                                                                   
Sp LOC577797                -------------------------------DNTI-----------------------------------
Eg EgrG_001084800           -----------------------------PNAPQR-----------------------------------
Cs csin103265               ----------------------------PMNTPDR-----------------------------------
As ASU_08696                -----------------------------ADCPPS-----------------------------------
Rc nRc.2.0.1.t42620         -----------------------------NDAPQV-----------------------------------
Sr SRAE_2000183000          -----------------------------PDSPIQ-----------------------------------
Ts M51304777                ------------------------------DTVPS-----------------------------------
Ce FRL-1                    -----------------------------TDCPEA-----------------------------------
As ASU_13825                -------------------------------TTPM-----------------------------------
Sr SRAE_2000165800          -----------------------------EKSQEI-----------------------------------
Ce FOZI-1                   -------------------------------SNIP-----------------------------------
Sp LOC591753                -------------------------------NNPV-----------------------------------
Ct CAPTEDRAFT_227846        ----------------------------------------------------------------------
Cg LOC105322386             --------------------------------CQR-----------------------------------
Sp LOC100890634             --------------------KVENPPERDIAFVDD-----------------------------------
Md LOC103097295             -------------------PKNLRPSEQESQFHQD-----------------------------------
Gg LOC419333                -------------------PRTTKAMPQESQFCRE-----------------------------------
Dr LOC101883438             ---------------------RKNMGNQQIKFFQD-----------------------------------
Ci LOC100176399                                                                                   
Cg LOC105340863             -------------------SKIKKPNEMETDFLHK-----------------------------------
Lg LOTGIDRAFT_158968        ---------------------PLLTSKSDKKFQTD-----------------------------------
Hs FHOD1                    --------------------KHE----LAPALRAR-----------------------------------
Mm FHOD1                    --------------------KHE----LSPALRAR-----------------------------------
Md FHOD1                    --------------------KHD----LTPALRTR-----------------------------------
Gg FHOD1                    --------------------KHE----AKPVLKSK-----------------------------------
Dr FHOD1                    --------------------KHE----TKPNLKNK-----------------------------------
Dr LOC101886613             ----------KDGKKRKGGGRKDGCVEEASSLHQQ-----------------------------------
Hs FHOD3                    --------------------KHE----MKPVLKQR-----------------------------------
Mm FHOD3                    --------------------KHE----MKPVLKQR-----------------------------------
Md FHOD3                    --------------------KHE----MKPVLKQR-----------------------------------
Gg FHOD3                    --------------------KHE----MKPTLKQK-----------------------------------
Dr FHOD3A                   --------------------KHE----MKPVLKQK-----------------------------------
Dr FHOD3B                   --------------------KHE----IKPALKQR-----------------------------------
Ci LOC100184923             --------------------KHE----SKAAFRSR-----------------------------------
Dm FHOS                     --------------------KHD----CPPPLKQK-----------------------------------
Dp DAPPUDRAFT_198277        --------------------KHD----GNTTMKIK-----------------------------------
Lp LOC106457482             --------------------KHD----GSTPMRDK-----------------------------------
Lp LOC106472118             --------------------KHD----GLTSMRVKTTSVAHMNGHSHSNTEGHNLEASPDLPLEDTVVNI
Cg LOC105331928             --------------------KHE--GGSTSNLKSK-----------------------------------
Lg LOTGIDRAFT_213852        --------------------KHD---GASSEFKGK-----------------------------------
Ct CAPTEDRAFT_176129        --------------------KHD----SSTQFKTK-----------------------------------
Hr HELRODRAFT_190561        --------------------KND----PGANAKNK-----------------------------------
Hr HELRODRAFT_67893         --------------------KHD----PTFLNKHK-----------------------------------
Hr HELRODRAFT_113789        --------------------MHDNDEAMKKRLSSR-----------------------------------
Hr HELRODRAFT_141663        --------------------KHD----NNLNLKKK-----------------------------------
As ASU_09272                --------------------KND----SSSSMKQK-----------------------------------
Ce FHOD-1                   --------------------KND-----NSNMKQK-----------------------------------
Rc nRc.2.0.1.t09965         ------------------ICQRQENYSANSGLNKK-----------------------------------
Ts D918_00902               --------------------KHE-----SHGLKDK-----------------------------------
Sr SRAE_1000289700          --------------------QKE----STHSMKQK-----------------------------------
Sp LOC587533                --------------------QHE----KTPGNKNK-----------------------------------
Cs csin105116               --------------------SSE----KEKQKNAK-----------------------------------
Eg EgrG_000493600           -----------------------CNTNRNFVVNNK-----------------------------------
Hs FMN2                     ---------------------QVSSKEHMQPFKEN-----------------------------------
Mm FMN2                     ---------------------QVSSAEHMQPFKEN-----------------------------------
Md FMN2                     ---------------------QMSLEEHIQPFKES-----------------------------------
Gg FMN2                     ---------------------QLSLEEHLQPFKDS-----------------------------------
Dr FMN2A                    ---------------------NISSDEHLQPFKDK-----------------------------------
Dr FMN2B                    ---------------------SVSTEEHLQPFKEK-----------------------------------
Hs FMN1                     ---------------------KESPKEYLQPFKDK-----------------------------------
Mm FMN1                     ---------------------KESPREYLQPFKDK-----------------------------------
Md FMN1                     ---------------------KESPKEHLQPFKDK-----------------------------------
Gg FMN1                     ---------------------RESSEEHLQPFKEK-----------------------------------
Dr FMN1                     ---------------------TNSSQEHIHPFQEK-----------------------------------
Dr LOC100148950                                                                                   
Dr LOC101882656             ---------------------ENSSDEHLQPFKDK-----------------------------------
Ci LOC100186202             ---------------------ENEDNKYVEPFREK-----------------------------------
Sp LOC579678                ---------------------KNSSEEYRQPFSDS-----------------------------------
Cg LOC105332220             ---------------------KNSSPQFVEPFKEI-----------------------------------
Lg LOTGIDRAFT_159891        --------------------QSKESVNCKEPFSTV-----------------------------------
Ct CAPTEDRAFT_203277_120894 ---------------------RESRPEYLQPFKEM-----------------------------------
Cg LOC105320770             --------------------TKAESSSSINNFRTV-----------------------------------
Lg LOTGIDRAFT_237086        ---------------------RTDNSNTTYQLKVL-----------------------------------
Ct CAPTEDRAFT_198682        ---------------------QESTTESVALFQSS-----------------------------------
Dm CAPU                     ---------------------AASRPEIMEPFKSK-----------------------------------
Dp DAPPUDRAFT_196142        ---------------------AASEEIHLEPFKEK-----------------------------------
Lp LOC106464415             ---------------------EFSGEEQQQPFKDR-----------------------------------
Cg LOC105336275             -----------------------------DDVKNQ-----------------------------------
Hr HELRODRAFT_65173         ---------------------RGSSPATLEPFQSK-----------------------------------
Cg LOC105346839             -----------------------------DDVKSQ-----------------------------------
Cg LOC105346870             -----------------------------ADVKNQ-----------------------------------
Ct CAPTEDRAFT_191656        ----------------------------DEGLKEQ-----------------------------------
As ASU_11056                ----------------------------SDPYFEG-----------------------------------
Ce EXC-6                    ----------------------------GASFTQF-----------------------------------
Rc nRc.2.0.1.t24846         ---------------------------DPQFVQEN-----------------------------------
Ct CAPTEDRAFT_223320        -----------------------------AEVRRQ-----------------------------------
Hr HELRODRAFT_187875        ----------------------------------------------------------------------
Hr HELRODRAFT_170303        -----------------------------PDFAEK-----------------------------------
Hr HELRODRAFT_175565                                                                              
Hr HELRODRAFT_176187                                                                              
Hs INF2                     -----------------------------AEVQEQ-----------------------------------
Mm INF2                     -----------------------------PEVQKQ-----------------------------------
Md INF2                     -----------------------------PEVQEQ-----------------------------------
Gg INF2                     -----------------------------DDVKQQ-----------------------------------
Dr INF2                     -----------------------------PDVKEQ-----------------------------------
Gg LOC101749904             -----------------------------EDLKIQ-----------------------------------
Ci LOC100180755             -----------------------------KEVKEQ-----------------------------------
Hs FHDC1                    ------------------------------ELCQQ-----------------------------------
Mm FHDC1                    ------------------------------ELCQQ-----------------------------------
Md FHDC1                    ------------------------------ELCQQ-----------------------------------
Gg FHDC1                    ------------------------------KLFHQ-----------------------------------
Dr FHDC1                    ------------------------------ELQKQ-----------------------------------
Dr FHDC2                    ------------------------------EIEQQ-----------------------------------
Dr FHDC3                    ------------------------------DLLHQ-----------------------------------
Dr FHDC4                    ------------------------------DLEEQ-----------------------------------
Dr LOC101882071             ----------------------------------E-----------------------------------
Ci LOC100182732             ----------------------------DDDLREH-----------------------------------
Rc nRc.2.0.1.t11026         -----------------------------GDFGVQ-----------------------------------
Ts M51301679                ----------------------------NEQLFNE-----------------------------------
Sp LOC579910                -----------------------------DDIKEQ-----------------------------------
Dm FORM3                    ---------------------------TDVDIKEQ-----------------------------------
Dp DAPPUDRAFT_105824        ---------------------------TPPDIKNQ-----------------------------------
Dp DAPPUDRAFT_34615                                                                               
Lp LOC106457567             -----------------------------QDIKDQ-----------------------------------
Lp LOC106475921                                                                                   
Lp LOC106473764             -----------------------------TNLIEH-----------------------------------
Lp LOC106473831             -----------------------------VQIREQ-----------------------------------
Sp LOC588660                -----------------------------DSYKEH-----------------------------------
Cg LOC105346876             -----------------------------IKLRQR-----------------------------------
Cg LOC105327750             -----------------------------QEFRDQ-----------------------------------
Lg LOTGIDRAFT_171217        -----------------------------EELQKH-----------------------------------
Lg LOTGIDRAFT_224207        ---------------------------------DD-----------------------------------
Sr SRAE_2000054200          ---------------------------------KC-----------------------------------
Cs csin103680               ------------------------------DPPED-----------------------------------
As ASU_01643                ----------------------------DEELFAL-----------------------------------
Sr SRAE_1000180500          ---------------------------NANELKEE-----------------------------------
Sr SRAE_2000185600          ----------------------------SFLTTEE-----------------------------------
Ce INFT-2                   ----------------------------EETLIAA-----------------------------------

                            ---------+---------+---------+---------+---------+---------+---------+
                                     710       720       730       740       750       760       770
                            ---------+---------+---------+---------+---------+---------+---------+
Hs DIAPH2                   ---MTSFTKTAREQYEKLSTMHNNMMKLYENLGEYFIFD------------SKTVSIEEFFGDLNNFRTL
Mm DIAPH2                   ---MMSFTQNAREQYDKLSTMHSNMLKLYESLGEYFIFD------------PNTVNMEEFFGDLNTFRTL
Md DIAPH2                   ---MTSFAKSARDQYEKLLTMHNNMTKLYDNLGEYFIFD------------TKIVAIDEFFGDLSSFRTL
Hs DIAPH3                   ---MSRFVISAKEQYETLSKLHENMEKLYQSIIGYYAID------------VKKVSVEDFLTDLNNFRTT
Mm DIAPH3                   ---MSSFVISANEQYEKLSTLLGSMTQLYQSIMGYYAVD------------MKKVSVEEFFNDLNNFRTS
Md DIAPH3                   ---MSSFVISAKEQFQKISRMHENMEKSYQSIMVYYVID------------MKKVSVEEFFTDLNNFRTM
Dr DIAPH2                   ---MSGFSKHSREQYEKLSTMHKNMQKLYENLGSYFAFD------------PHTVSIEDFFGDLANFRNL
Hs DIAPH1                   ---MTSFVKDAQEQYNKLRMMHSNMETLYKELGEYFLFD------------PKKLSVEEFFMDLHNFRNM
Mm DIAPH1                   ---MTSFVKDAQEQYNKLRMMHSNMETLYKELGDYFVFD------------PKKLSVEEFFMDLHNFRNM
Md DIAPH1                   ---MTSFVKDAQEQYNKLRMMHSNMETLFKELGDYFLFD------------PKKITVEEFFMDLNNFRNM
Gg DIAPH1                   ---MSAFAENAREQYDKLSCMHNNMMKLYENLGEYFTFD------------AQSISIEEFFGDLNNFRIL
Dr LOC101882228             ---MTSFVSTARENFEKLQLLHENMEKQYEDLGKYFVFD------------PKKMTPEEFFGDLNNFRTM
Gg DIAPH3                   ---MSSFLIHAKEDFQKLSRMHENMEKLYQNVMGYYAID------------LKKVSVEEFLTDLNNFRMM
Ci LOC100175505             ---CSSFVKKAMEQFSLLQDMHENMTSLFASVADFFSFN------------IKKKPMEDFFQEMNVFRED
Cg LOC105331485             ---MNEFIASAKSQYEVMKGMYKMVDNLYKEMGKYYTFD------------IKKYAMEEFFSDIKSFKEF
Lg LOTGIDRAFT_142208        ------FISSAQDQYDVLNNMYKKLDSLFTDLSKYLTFD------------NKKYSLEDFFGDLKAFKDG
Ct CAPTEDRAFT_225699        ---MSNFSKTARDQCEVLEGMYKKMRSSFESVAKFYCFD------------PKKYSMEDLFNDTKCFMVS
Hr HELRODRAFT_86808         -----------QEQCELLTEMSKKMCKLFEDTAVYFAFD------------PKKYNMEEFMGDVKVFIDG
Hr HELRODRAFT_192510        ---MTPFLVESSNQCSLLEGMHKNMLNRYQDISKYFCYD------------YKRYSMEEMFADLKLFIEH
Dm DIA                      ---MGKFAEECRQQVDVLGKMQLQMEKLYKDLSEYYAFD------------PSKYTMEEFFADIKTFKDA
Cs csin109205               ---MSLFLDHATHEQGRLNELHQAVSERFSEVATYLALD------------RSKYTADQLFADLRTFRDM
Dp DAPPUDRAFT_220427        ---MGNFAREARDQCDVLVRMGKKMESVYHELSEYFVFD------------PQKYTLDEFFTDVKTFKDS
Lp LOC106476350             ---MKSFLTESSKQYELLDSMYNKMGKLYENIAEYFAFD------------PKKYTLDEFFGDIKAFKEG
Sp LOC592122                ---MEEFLKKAKEQYKVLEGMYSQMKELYTKIAEFYAFD------------MSKKSMEEFFGDIKTFLAE
Cg LOC105340901             ---MEGFIGDAKGQFGVLNNMYNKMNSLFEDMSKYYCFD------------KKKYNMEDFFGDIKIFQDS
As ASU_10581                ---LGPFLEKAKAEYDIVEKMHQTMSSKWDSLRRYYAFD------------PKKYTMDAFFGDMRTFKEQ
Ce CYK-1                    ---MRPFHEKAVKEFSTVSSMCGKMKNDWESLVKYYAFN------------DKKYPMEEFFADIRTFSEQ
Ts M51312297                ---MSNFLSEAREKHQLLAKMHEKMLDAYNSLMKYFAFD------------PKKYTIGLFFGDLSNFKAV
Sr SRAE_2000198100          ---MPTFLDKATTTETILDKMTLKMDSKWKKVVDYFSYD------------PKTYPMSEFFDDLLKFKGL
Rc nRc.2.0.1.t24530         ---MSPFLESAKVRYSLVESMYKNLTAKYASLAKYFAFD------------SKKCNIDEFFNDLKVFKDQ
Eg EgrG_000858900           ---MKQFLVEAQQQIEVLENMFKRMQERFMEVARYFAFD------------PTKYNMESMFSDLQKFITA
Cs csin100125               ---MTKFTESASSRLTQLETMFERMREKFTGVARYFAFD------------PSKYNMESLFNDMKAFHSA
Hs GRID2IP                  ---MSSFLETAQPALRALDGLQREAMEELGKALAFFGED------------SKATTSEAFFGIFAEFMSK
Mm GRID2IP                  ---MASFLETAQPALRALDGLQREAMEELGKALAFFGED------------SKATTSEAFFGIFSEFMSK
Md LOC100617300             ---MTSFLEMAQPAVRALDTLQHKAMEEFSRVLSFFGED------------SKVTTSEAFFGIFAEFMSK
Gg GRID2IP                  ---MTSFLESAQPAMRSLDDLQHRAMEEFSKVLSFFGED------------SKMTTSEAFFGIFAEFMSK
Dr GRID2IPA                 ---MSGFLENSHPAVQSLESLQQRAMEEFCKVASYFGED------------GKTTTTENFFGIFAEFIAK
Dr GRID2IPB                 ---MSSFLENCHPAVQSLDSLQQRAMDEFHKVASYFGED------------SKVTTTETFFGIFAEFISK
Ci LOC101242752             ---METCLVRTNGSIKQLEQLHHATSKEFNKVAQYFGEN------------PKNIGMQQFFNIFEEFIRK
Cg LOC105334784             ---MGHFISQASDEIQALFRLQANTMEEFQSMVQFFGED------------PKKTTTTEIFGIFADFITK
Lg LOTGIDRAFT_155476        -----HFIAEASDELQSLFRLQHGTMEEFSELVQYFGED------------PKKMDTGDLFGIFADFVSK
Ct CAPTEDRAFT_223619        ---MGHFISSASDEIQSLFSLQANTSTQMQQVIQYFGED------------PKRINSSEFFAVFAEFLTK
Hr HELRODRAFT_160719                                                                              
Sp LOC580555                ---MAVFLKEASEHLSRIHEQYALCCDDFYKTAQFFGED------------PRSMESATFFSIFSLFITK
Hs DAAM1                    ---VSQFITVASFSFSDVEDLLAEAKDLFTKAVKHFGEE------------AGKIQPDEFFGIFDQFLQA
Mm DAAM1                    ---VSQFITLASFSFSDVEDLLAEAKELFTKAVKHFGEE------------AGKIQPDEFFGIFDQFLQA
Md DAAM1                    ---VSQFIAVASFSFSDVEDLLTEAKELFTKAVKHFGEE------------AGKIQPDEFFGIFDQFLQA
Gg DAAM1                    ---VSQFITLASFSFSDVEDLLAEAKELFSKAVKHFGED------------TDKMQPDEFFGIFDQFLQA
Dr DAAM1A                   ---VSQFITVAGFSFSDIEDSLQDAKDSFGKAVQHFGED------------ATRMQPDEFFGIFDQFLQG
Dr DAAM1B                   ---VSQFITVASFSFSDVEDSLCEAKELFIKTVKHFGED------------ADKMQPDEFFGIFDQFLQS
Hs DAAM2                    ---MSDFITVSSFSFSELEDQLNEARDKFAKALMHFGEH------------DSKMQPDEFFGIFDTFLQA
Mm DAAM2                    ---MSDFITVSSFSFSELEDQLNEARDKFAKALTHFGEQ------------ESKMQPDEFFGIFDTFLQA
Md DAAM2                    ---MSDFITVASFSFSELEDQLNEARDKFARALKHFGEP------------EGKMQPDEFFGIFDTFPTA
Gg DAAM2                    ---MSDFITVASFSFSELEDLLNDARDKYAKALKHFGEN------------EGKMQPDEFFGIFDTFLQS
Dr DAAM2                    ---VSDFITVASFSFSELEELLNEAKDKFSMALKHFGEE------------EGRMQPDEFFGIFDIFLQS
Ci LOC100184055             ---MTDFVTVASVTFQELEEQLSEAKTKFNRVVELFGED------------PKKLQPDAFFRIFTEFLDS
Sp LOC583322                ---MSDFKTLSSISFGKVKDVLVEAKAKFERVAMSFGED------------PARTTPEDLFGTFDLFLQS
Dm DAAM                     ---MREFHAQASVRFAELEDKFQDMKTRFDRAVRLFGED------------GSVLQPDEFFGIFDSFLAA
Dp DAPPUDRAFT_306800        ---VKEFMASATCRFSDLEDKFQDMKNRFEKVIGTLGDD------------PSTAQPDEVFGVFGVFLSS
Lp LOC106457161             ---MKEFLTNATYKFSELEDNFQDMKQRYEKVVRLYGED------------PTQMQSDEFYAIFDSFLTS
Lp LOC106457176             ---MREFITSATYKFSELEDGYQDMKQRYEEVVRLYGED------------PAQMQPDEFFAIFDSFLTS
Lp LOC106462789             ---MREFITSATYKFSELEDTYQDMKQRYERVVRLYGED------------PAQMQPDEFFAIFDTFLTS
Ct CAPTEDRAFT_175180        ---MSDFLSVATYNFSELDDQFKDAKEKYEQVVKQFGED------------PRSIQPEEFFGIFDLFLAS
Hr HELRODRAFT_64096         ---MNEFLSVSSCRLFTLADQLREMKNQYQTVLKIYGE-------------ELNIQPEEFFKHFDLFLDN
Hr HELRODRAFT_89568         ---MDGFIGVCEYSFSEVEESYREMLKEFAKAMTHFGEEE-----------PEKGQPEVFFSIFDQFVTS
Cg LOC105341767             ---MTNFHNLASYNFSEIEEAKGEIKKKFDSVCEFFGED------------PSQNKPEDFFGIIDSFLTA
Lg LOTGIDRAFT_159871        ---MSNFCTVAAYNFSELEDSYGEMKQKYDMVVKAFGED------------PTAMQPEEFCGIFDSFLNY
As ASU_01303                ---LSNFLGSVSNDFIDVERKFAEMNKKFDECVRLFGEE------------STLNSPDEFFSILSKFLNS
Sr SRAE_2000344300          ---VTSFLSTSKVTLRNLQRNYTKFQESLNNCLKYFGED------------NKMITGESFFSNFSKFLNS
Ce DAAM-1                   ---AKAFIEKATAEYHNLDKMFREMKNKFSDCAKYFCYSPS----------GGVPVPEEFFSVINKFLNT
Rc nRc.2.0.1.t12637         ---ISEFLSRSEAVLSMTRVNLVEMHEQFGLTLSALALDER----------RYKTNPSELFAIFSRFLTT
Hs FMNL2                    ---LKEFILNNEGKLKKLQDDAKIAQDAFDDVVKYFGEN------------PKTTPPSVFFPVFVRFVKA
Mm FMNL2                    ---LKEFLLHNEGKLKKLQEDAKIAQDAFDDVVKYFGEN------------PKTTPPSVFFPVFVRFVKA
Dr FMNL2A                   ---LKDFIQQNENKLKKLQDDAKIAQDAFDEVVKFFGEN------------AKTTPPSVFFPVFVRFVKA
Dr FMNL2B                   ---LKDFIHHNEARLKKLLDDAKIAQDAFDEAVKFFGES------------AKTMPPSVFFPVFVRFIKS
Hs FMNL3                    ---LRNFLSTNEGKLDKLQRDAKTAEEAYNAVVRYFGES------------PKTTPPSVFFPVFVRFIRS
Mm FMNL3                    ---LRNFLSTNEGKLDKLQRDAKTAEEAYNAVVRYFGES------------PKTTPPSVFFPVFVRFIRS
Dr FMNL3                    ---LKGFAQTSDTQLDKLAKDAKTAEEAFNNVVLYFGES------------PKTTPPSVFFPVFVRFIRA
Md FMNL2                    ---LKDFIHNNEGKLKKLQDDAKIAQDAFDDAVKYFGEN------------PKTTPPSVFFPVFVRFVKA
Hs FMNL1                    ---LKEFLRANSPTMDKLLADSKTAQEAFESVVEYFGEN------------PKTTSPGLFFSLFSRFIKA
Mm FMNL1                    ---LKEFLRANSPTMDKLLADSKTAQEAYESVVEYFGEN------------PKTTSPSMFFSLFSRFTKA
Md FMNL1                    ---LKEFLKVNSPSMEKLLADGKTAQEAYESVVEYFGEN------------PKTTPPSTFFPVFSRFVKA
Gg FMNL1                    ---LKEFLKANTELMEKLQADSKTAKEAYESAVEYFGEN------------PKTSPPTTFFPMFMRFIRA
Gg FMNL2                    ---LKEFIQNNEGKLKKLQDDAKIAQDAFDDAVKYFGEN------------PKTTPPSVFFPVFVRFVKA
Dr FMNL1                    ---LTQFICTNRGLLDTLIKDSTTAQEAYQSVVEYFGEN------------PKSTPPSAFFPVFTRFIKA
Dr FMNL1A                   ---LKEFVKANSDVLDSLVKDGKTAQEAYAAVVEYYGEN------------PKTTQPSMFFPIFARFIKA
Ci LOC100183501             ---LQEFVTNQQDKAQKILQDAQTAQEAYKDVVEYFGES------------PKSMPPENFFPMVDRFIKA
Ct CAPTEDRAFT_171809        ---LLDFIKNSEDKMKKLKTDSKSAQDAYQDVVEFFGEN------------TKTLAPNVFFALFVRFSKS
Hr HELRODRAFT_192864        ---LTEFTSRSADLLKKLHDDCTTAQESYQAVVSYFGET------------SRTMVPTAFFSLFVRFTKA
Hr HELRODRAFT_155739        ---LKDFVSNADDKIKKLKIEAKQAQDIYSQVVEYFGEN------------VKTLSPSTFFNLFLRFIKA
Hr HELRODRAFT_159244        ---LEHSLKDSKIKYAKLNQDYEKSITTVYVV                                      
Cg LOC105326194             ---LKEFLTNSEDKLKKLQADIKTAEDAYKRVVEFFGEN------------PRTCSPTSFFSQFVRFVAA
Lg LOTGIDRAFT_139357        ---LKDFLANSEDKFHKLQADVKTAQDAYKRVVEYYGEN------------IRTMSPTTFFSQFVRFVNG
Dm FRL                      ---LRDFLNNSEDKLKKIKSDLRHAQEAFKECVEYFGDS------------SRNADAAAFFALIVRFTRA
Dp DAPPUDRAFT_305626        ---LKDFLTNAEEKLRRLRADSKAAQDAFNECVEYFGE--------------RQSDANAFFGLFARFIKT
Lp LOC106468420             ---LREFLGNNEEKLRRLKANTKTAQEAFSDCVEYFGES------------ARTVAANTFFSLFVRFSKA
Lp LOC106468029             ---LREFLTNNEEKLKMLKANTKIAQEAYSDCVEYFGES------------ARTVAPNTFFSLFVRFSKA
Lp LOC106478881             ---LKEFIANNQDKLKKLQADTKTAQVSSRCCVLSVYKN------------KDDVETQFTSEPLSKKLKI
Lp LOC106467225                                                                                   
Sp LOC577797                ---LRDFLLNNEEKVRKLEMVLKKAKDAFNEVVGYFGEN------------PKTLPPSAFFALFHRFSVA
Eg EgrG_001084800           ---LVTFVRDQQPRVTEFQRKAETARAIFAQTTEWFGEA------------QNKPSPETFFTCIVKFKVQ
Cs csin103265               ---LTQFIEKNKPRVEAIHQRAERAKTLFAQTVEWFGEA------------QNKPSPEQFFGLILRFVEN
As ASU_08696                ---LVAFLESCQQRIAHLQAQCRTATEAFNSCVEFYGES------------SRSQQPHTFFSRLVDFNKK
Rc nRc.2.0.1.t42620         ---LGQFLANVDSMLADLRTNTRVAQEAFRSCVEFYGET------------AKGTTTSAFFTVLMNFCKH
Sr SRAE_2000183000          ---LKEFIEKTEKRVQALSTACETATISFNSCVEVYGEN------------PKSQQPNIFFSKIALFSKN
Ts M51304777                ---LVNFLASIEGDMQTLRSSFKRADESFKTTVQYFGET------------VQGTTCAAFFTIFVNFIKH
Ce FRL-1                    ---LSTFTASRKQKMADLEQAFQLAASSFKDCCEFYGEN------------EKSTSPTVFFQKLAHFVQN
As ASU_13825                ---VSDFIESAEPLLVEIKDMLVLTKEQLISTLQFFGEPINCDE-------ESPFQPEKFFAKIAMFCRH
Sr SRAE_2000165800          ---VTKFIESSCKNMIDIKKEKIKAKNTIDACITFFCASKNYG--------MSNSSTKSFFLKLNEILKN
Ce FOZI-1                   ---LSEFVENAKTISKERWEHFKSLKTSIERLTIYLGSPLPR---------HQNLDAHSPFNNVLQMLRS
Sp LOC591753                ---IGQFYIGAADTIHALSEGFKKMEEIYQYTCKMFGEN------------ADHVEPVNFFKLFKGFRDQ
Ct CAPTEDRAFT_227846        ---NNDFHARASTAIAKIADAFHKMEDVYSKVCSVHGEN------------AKNVEPDEFFGYITSFIAE
Cg LOC105322386             ---LIVFHEEMSTKCCKIQKEFREMESVYRSLCTMFGEN------------ASDLDSQEFFKLIHNFAES
Sp LOC100890634             ---IEMFVESYEGKLSDLQDKSDDMKNLFEQMLLRFGE-------------NVNVESQEIFSSIAEFVKA
Md LOC103097295             ---LKDLIQKYEGDLSQLSKRCDEMKKLYGDILEQFGE-------------RPDQDSQELFGWISTFVRE
Gg LOC419333                ---LKDLIQKYEGDLSQLSKRCEEMKKLYSSVLVKFGE-------------PQDLDSQELFGWISTFISE
Dr LOC101883438             ---MKTAIQKHEADLRQLMKRCEEMRKLYTDILVKFGE-------------PLDQDSQELFGWICQFIND
Ci LOC100176399                                                                                   
Cg LOC105340863             ---AQHKLVEFENSMNSLEKESTNIQTTYRHLLEYFGE-------------VSSLPSNELFSVLSDFALK
Lg LOTGIDRAFT_158968        ---VHAFVNENEKKLDKLDAKSHQLANKYIRALELFGE-------------KSDKPSDVFFGCIQNFMES
Hs FHOD1                    ---LTHFLDQCARRVAMLRIVHRRVCNRFHAFLLYLGYTPQA---------AREVRIMQFCHTLREFALE
Mm FHOD1                    ---LTHFLAQCTRRVAMLRVVHRRVCNRFHAFLLYLGYTPQA---------ARDVRIMQFCHTLREFALE
Md FHOD1                    ---LTHFLSQCARRIAMLKVVHRRVCNRFRAFLLYLGYPAEV---------AREIRVMPFCHTLHEFALE
Gg FHOD1                    ---LTDFLKDSTQRIVVLKVVHRRVLNRFHSFLLYLGYPASA---------ARDVKVMPICKLLREFALE
Dr FHOD1                    ---MTEFLKDCTERIIILKVVHRRIINRFHSFLLYLGHPSYS---------VRDTKVTHFCKIISEFALE
Dr LOC101886613             ---LHQFLKDCEERLKVLRAVYRRVINRFHSFLLFLGYSRSM---------VRETSAEAFCKTVSDFALE
Hs FHOD3                    ---MSEFLKDCAERIIILKIVHRRIINRFHSFLLFMGHPPYA---------IREVNINKFCRIISEFALE
Mm FHOD3                    ---MSEFLKDCAERIIILKIVHRRIINRFHSFLLFMGHPPYA---------IREVNINKFCRIISEFALE
Md FHOD3                    ---MSEFLKDCAERIIILKIVHRRIINRFHSFLLFMGHPPYA---------IRDVNITKFCRIISEFALE
Gg FHOD3                    ---MSEFLKDCAERIIILKIVHRRIINRFHSFLLFMGHPPYA---------IREVNINKFCKIISEFALE
Dr FHOD3A                   ---MSDFLKECAERIIILKIVHRRIMNRFHSFLLFLGQPAYS---------VREISVTRFSKIISEFALE
Dr FHOD3B                   ---MSDFLKDCAGRIIILKIVHRRIINRFHSFLLFLGHPPYA---------IREVSVHRFSKILSEFALE
Ci LOC100184923             ---LSEFLLNSAQRIITLKVIHRRLINRFKSTLIYFGASTTT---------TKDTSVQSFARMLSEFALE
Dm FHOS                     ---LVDFLADCAERIIILQIVHRRVMNRYRKFLLWLGMPQHS---------VAESRPNEFCRTLSEFALE
Dp DAPPUDRAFT_198277        ---MSEFLTDCAERIMVATIVHRRVTNRFRKFLLWLGTPPAQ---------VRETKPGTFCRIVSEFALE
Lp LOC106457482             ---MSEFLTDCAERITILGIIQRRVMNRFHRLMIYLGCPIHV---------VQDTKVQDVCKIISEFALE
Lp LOC106472118             LVQCPALQPYSPKCRVESKDRDCFGSFRFHRLMVYLGCPIHN---------IRDTRVQSVCKIISEFALE
Cg LOC105331928             ---LSEFLADAAQRIMILEIVFKRVINRYHKLLLYMGIPLHF---------AKDMKVNSFCKIVSEFALE
Lg LOTGIDRAFT_213852        ---MLVFLADAAERIMILQIIYKRVINRYHKLLLFMGLPVYA---------AREQRINSFCKIISEFALE
Ct CAPTEDRAFT_176129        ---LSDFLSDVAERIIVLKIVYKRVLNRFHKFLLFLGYPPTA---------ASDVKIQIFCKVLSEFSLE
Hr HELRODRAFT_190561        ---LSDFLFECAERIVILKFILKRLMNRFSKFLLYLGYTSDG---------AREVKVTPFCKVISEFALE
Hr HELRODRAFT_67893         ---ISDFLTSTMKRICIVKIVYKRVFNRWVKFLLWLGYTVDE---------AKNINVKQFCQTLSEFALE
Hr HELRODRAFT_113789        ---IADF----VERTIVLKTIHKRLINKFYQLLLYLGYHGKA---------IKNTNATQFFKYISDFCME
Hr HELRODRAFT_141663        ---LSNVLCDYAERTILMKIIHKRVMNRFREFVLYMGYAAKE---------AREIKINEFYKLFSEFSLE
As ASU_09272                ---INDYLTDVAQRILQLKTIHRMAMNRWHAFLLFFGYSIQE---------VPNMKPMQVCKMVIEFALE
Ce FHOD-1                   ---INDYLADVAQRIHQLKAIYTVTKNRWHSFLLYFGYSVDE---------IPNQTPNDVFKMVTEFSLE
Rc nRc.2.0.1.t09965         ---IGEFLSDCAQRIMTLKVIHRRVINRFRKFLLYMGIPQNA---------VKDTKINSTCKTIAEFALE
Ts D918_00902               ---ISLFLSDCAQRILTLKIIHKRIINRFRKFLLYMGMPQHA---------VKDTKINAICKTISEFALE
Sr SRAE_1000289700          ---IDEYLSDVAKRIHQLKNIYRLTINRWHAFLLFFGYTVQD---------IPNQKPMTVCKMVIEFALE
Sp LOC587533                ---LHDFLQDCAKRIIVLKIVHRRVSNRFNGFLLYLGMSTSA---------AREVKISHFCRIISEFALE
Cs csin105116               ---LYEFVTDAMERIICLQLVYRKLMARFHHLLEYLGYPPSR---------SSNMPVGQFCRTLAEFALE
Eg EgrG_000493600           ---MADFIADAADRIIAMKIVKRRTVKRYRQLLNYLGFPPAR---------AENIAIGHFCRILAEFSLE
Hs FMN2                     ---MEQFIIQAKIDQEAEENSLTETHKCFLETTAYFFMKPKLG--------EKEVSPNAFFSIWHEFSSD
Mm FMN2                     ---MEQFISQAKIDQESQEAALTETHKCFLETTAYYFMKPKLG--------EKEVSPNVFFSVWHEFSSD
Md FMN2                     ---MEQFICQAKIDQEAEEHSLTAAHKCFLETTAYFFMKPKMG--------EKEVSPPVFFSLWHEFSSD
Gg FMN2                     ---MEQFISQAKIDQENEEKSLTEAHKSFLETAAYFCMKPKMG--------EKEVSPHSFFNIWHEFSSD
Dr FMN2A                    ---MDDFLTKAKTELELQEKQLTDTQRIFLELSVFFSVKPKAG--------EKEVSPNTFFTVWHEFSSD
Dr FMN2B                    ---MEAFVTEAKTELEGQEKQLSDTHKLFLDLCVFFSVKAKSG--------EKEVSPNTFFSVWHEFCTD
Hs FMN1                     ---LEEFFQKAKKEHKMEESHLENAQKSFETTVRYFGMKPKSG--------EKEITPSYVFMVWYEFCSD
Mm FMN1                     ---LEEFFKKAKKEHKMEESHLENAQKSFETTVGYFGMKPKTG--------EKEVTPSYVFMVWFEFCSD
Md FMN1                     ---LEVFFQKAKGEHKMEETHLENAQKSFETTVGYFGMKPKSG--------EKEITPNYVFMVWYEFCSD
Gg FMN1                     ---LEEFFQKAKEERKKEESSLENAQKCFEETVGYFGIKPKPG--------EKEITPNYVFTVWYEFCSD
Dr FMN1                     ---MDFFIASAPKELITMEHQVVSARKSFSDLVEYFGLKPRSG--------EQEVAPGNVFTLWFEFCND
Dr LOC100148950                                                                                   
Dr LOC101882656             ---METFISTGESQKGCYLKMKCERDML                                          
Ci LOC100186202             ---MTDFVDSAYALITNKEKEISDSKISFESMLHYFNCGCGK---------SKIKQPKDFFDMWIPFSVY
Sp LOC579678                ---MASFISGALEDISKESRRLSDTRKKFHEVTEWFCLKPKHG--------DNEVTPAYFFNLWAPLCRD
Cg LOC105332220             ---MLTFFNKGHEEFKEQEENLKEAKSVFASLYKYYTVKPKSG--------EKEVSPEYFFSLWSSFCHD
Lg LOTGIDRAFT_159891        ---MSTFFVKGKQEFSELEELLQECFKKFEETVIFFCVKAKSG--------EKEVTPGYFFSFWSSFCQE
Ct CAPTEDRAFT_203277_120894 ---IDHFFVSAHNTVESHRVKLAETSKTFDSLIAFYGINDQHIDETADLTESSLASPDTFFRLWMSFLDD
Cg LOC105320770             ---AEHFFSSAQEVMTDADTHLRETKEVFEKTKLYFMYD------------NPQCPPQDFFQIWAVFLHD
Lg LOTGIDRAFT_237086        ---SENYFTCAVEVLAEEDRLLEDTKKYFKKTSTYFIH-------------DRKTSPQDFFQIWATFLHD
Ct CAPTEDRAFT_198682        ---MEKFLLRACAELKIQENNLMEAKKRFSQCCVFFTVRAKSA--------DSSVSPCDFFSLWMPFAAD
Dm CAPU                     ---MEEFVEGADKSMAKLHQSLDECRDLFLETMRFYHFSPKACTLT-----LAQCTPDQFFEYWTNFTND
Dp DAPPUDRAFT_196142        ---MESFFVQAKKSLSEEEENLTECKQRFEAVLKYFKFTPKK---------NSELDPKDFFGLWSAFASD
Lp LOC106464415             ---MSEFLKKAYKDHQEQEENLEDCKTKFIELKTFFKWQPKSK--------NSSEWPKEFFQPWVPFTGD
Cg LOC105336275             ---LKTFIQDAEKEMEALDKGLQKIAELTKQLVNYFCEN------------EKSFKIEECISNLNTFCDR
Hr HELRODRAFT_65173         ---MNKFIIYARQSLQEQENNLKDSVKKFNNCVTFFMVKPKPA--------ESSVSPKDFFSLWFSFCQD
Cg LOC105346839             ---FTEFLEEADADLEETQDVIERIRKQATRLAQHFCEN------------EKTFNLDEFLSTFRQFCEK
Cg LOC105346870             ---LKSFLQEAKTEIKSLKKDFKTIDSWTKKLVKYFCEN------------EKSFKLDECIETLNTFCEN
Ct CAPTEDRAFT_191656        ---FSEFIGSAQKDMQTLTDGLVEIDALAAKVASHFCED------------PEKFKLEEHLKIFCTFCER
As ASU_11056                ---LSIHFKEAQKKMKEVEEKLEQLTSLIAYLAFYFCEE------------EKVFKLEECFKILSTFVCR
Ce EXC-6                    ---LELIKIDCKFELDEFGANYDKLTELQYQLADYFCEN------------RNTFQLDECLKIFNFLMNR
Rc nRc.2.0.1.t24846         ---ESFLKLVDESLKELTVEKVREVETSAKVLQEYFCDD------------LKLTDLLNLFSEFFRNVER
Ct CAPTEDRAFT_223320        ---FTDFILSSEPIIKELEQAVSEVHSISLRIIHRFCED------------EREFIVDKFLENFNKFCTT
Hr HELRODRAFT_187875        --------------ISRIKTRQNLIKEQSILLCRHLCEE------------ESTFKLEECAALLYKFCDK
Hr HELRODRAFT_170303        ---METFVETATEELTALKENIAELERVKNELAEYFCED------------EKSFKMDECIESIGAFVLK
Hr HELRODRAFT_175565                                                                              
Hr HELRODRAFT_176187                                                                              
Hs INF2                     ---YTERLQASISAFRALDELFEAIEQKQRELADYLCED------------AQQLSLEDTFSTMKAFRDL
Mm INF2                     ---YAERLQASIEASQELDKVFDAIEQKKLELADYLCED------------PQQLSLEDTFSTMKTFRDL
Md INF2                     ---YVKPLQDSISASRELEEEFKVIERQKIKLADYLCED------------AHKLSLEDTFSTMKTFREL
Gg INF2                     ---YEKPIQDSIDASRKLEEDFETIDRKREELANYLCED------------PTKLSLEDVFSTMKTFRDL
Dr INF2                     ---FLGVIESKRCACESLEQRFSIMDSKRGALAQYLCED------------AAQLSLDELFSTIKTFREL
Gg LOC101749904             ---HTEFVQNSVSASKDLQEELANIEKKKEELADYLCED------------RKKMSLEDVFNTMKTFREL
Ci LOC100180755             ---FAPFLKVATDKVSTFAKDLEEIENLRLSLAKYLVED------------EAKFKLEECLSTFAKLCEQ
Hs FHDC1                    ---MEDFLQFAIEKLRELECWKQELQDEAYTLIDFFCED------------KKTMKLDECFQIFRDFCTK
Mm FHDC1                    ---MEDFLQFAVEKLAELELWKRELQGEAHTLIDFFCED------------KETMKLDECFQIFRDFCTR
Md FHDC1                    ---MKAFIKFALQKLEELERWREELQKEAHALIDFFCED------------KETMKLDECLQIFRDFCTK
Gg FHDC1                    ---MENFLQFAVRHLKELEHQKQELEKEGNALIDFFCED------------KETMKLDECFQIFRDFCLR
Dr FHDC1                    ---LDPFLQSSAKALQDLKHRRLDLRKEGNALIDFFCED------------KDTFKLDECFRIFQDFCLK
Dr FHDC2                    ---TRTFLQDAEVRLKEAQNELESLQQSSEALVEFFCED------------DKTFKLEEACHIFHCFCHR
Dr FHDC3                    ---MEAFLRMADIRLMDVEASLQELEAISTSVAEYFCED------------AATFKLEECCSIFHSFCER
Dr FHDC4                    ---MRDFLQNAETRIQEMEESFKMLSAVSDSVAQYFCED------------PTQFKLEECCSIFYSFCEK
Dr LOC101882071             ---LQSFLKSAAEALQDLSVSIDELQRESDALLDFFCED------------KDSFKLDECLRIFQNFCSK
Ci LOC100182732             ---VTEFLKDAEERLNTTRAQEHHLTEMSKELATYLCER------------KEKFSLNSCFQIVSEFRNK
Rc nRc.2.0.1.t11026         ---MAIFLNYAKRELISIEQELSNVENLRQKLAEYFCDN------------DQTFKMRDCLKILRDFKRR
Ts M51301679                ---ISQFLESAKKELKTVDSSLKQLEQLRVQVAEFFCEE------------VQPFKLEECFKVIASFQSR
Sp LOC579910                ---LMQFLKAAKKEVGELEAGLAKIETLSKELAAYFCED------------GATFKLQEFLQIFDTFIKR
Dm FORM3                    ---MADFLQAAESELSVLQAGMKQVESMRLKMSEFFCDD------------AATFRLEECFKIFHNFCDK
Dp DAPPUDRAFT_105824        ---MEEFLRSAKDEMADLQKDLLELDEVRTELADFFCED------------RDSFKLEECFKLFLNFCQR
Dp DAPPUDRAFT_34615                                                                               
Lp LOC106457567             ---MENFVNDAKRKVEQISEEAEKLENVQVDLAEFLCED------------VATFKLDECFTVFRSFCQK
Lp LOC106475921                                                                                   
Lp LOC106473764             ---FGKFIQQALKQLEKLDCGLKELRVKASKLAKHFCED------------PNVFKVEECLSLFNNFCEK
Lp LOC106473831             ---MEEFLKIAEEDVVDVAKDIEALEAVRVDLAEFLCED------------KATFKLEECFKVFQNFCHK
Sp LOC588660                ---MQQFLKGAMEELEDINSMLECVEEQKGKLAEYFCED------------VSTFKLEECLLTFKVFCEK
Cg LOC105346876             ---FHIFIEEVKLELLTIQSATNQLRTVTQKMAHFFCED------------QHNFDLETTLQCLHRFCKQ
Cg LOC105327750             ---MAEFLQDAKSEIEDLQEDLKDIEGLRCELADFFCED------------VKTFKLEEAFRTMQTFCER
Lg LOTGIDRAFT_171217        ---FAEFIEEAQNDLADVEECLERIDKLSAKLRDHFCE-------------NNPFNVNDFLNSFLEFTEK
Lg LOTGIDRAFT_224207        ---VKLQFNKGFKEILEAESQLEEINGLSNKLSEYFCEQ------------ESNFKLEDCLNNMRIFCEK
Sr SRAE_2000054200          ---NEELINKGELFFKQIKDIYENIELKKRQLCDYFQET------------PKEFNLESAFKIVFNFVKL
Cs csin103680               ---LLTFIETAKNEMDQLEARMVRLTELTNQCADYFSEE------------RSSFRLTSCLQTFSTFFTK
As ASU_01643                ---YSPQLRDALAKCEQLAKTLRDIRQSEVRLRDFYCAETL----------SLETILDILFNAFTLFNSA
Sr SRAE_1000180500          ---YTELLSKYQHQCDQVEDTLTEIKKYELDLQQFFCADNL----------KLEEILCIFLQAFTLFETA
Sr SRAE_2000185600          ---ISSIFENYITICCKLKQLITEIKSLENDLQSYYCAEA----------------FDLFKKANMVFERN
Ce INFT-2                   ---YEPFVNQTNEKLQNVQNGLSDLKARETELQVYLCAGNM----------TLQAIFETLEQSMKIVSDA

                            ---------+
                                     780
                            ---------+
Hs DIAPH2                   FLEAVRENNK                                                            
Mm DIAPH2                   FLEALKENHK                                                            
Md DIAPH2                   FLEAVKENNK                                                            
Hs DIAPH3                   FMQAIKENIK                                                            
Mm DIAPH3                   FMLALKENIK                                                            
Md DIAPH3                   FMQAVKENTK                                                            
Dr DIAPH2                   FMDAVRENHK                                                            
Hs DIAPH1                   FLQAVKENQK                                                            
Mm DIAPH1                   FLQAVKENQK                                                            
Md DIAPH1                   FLQAVKENQK                                                            
Gg DIAPH1                   FLEALKENNK                                                            
Dr LOC101882228             FQ                                                                    
Gg DIAPH3                   FMQAVKENIR                                                            
Ci LOC100175505             YLRAVKENQQ                                                            
Cg LOC105331485             FVQALKDNAK                                                            
Lg LOTGIDRAFT_142208        FLNAQKENTK                                                            
Ct CAPTEDRAFT_225699        FDKAIKENQK                                                            
Hr HELRODRAFT_86808         FVQATKDNMK                                                            
Hr HELRODRAFT_192510        FQQAKKDLDR                                                            
Dm DIA                      FQAAHNDNVR                                                            
Cs csin109205               YQRAHLLRGC                                                            
Dp DAPPUDRAFT_220427        FNQCYKDNCK                                                            
Lp LOC106476350             FQEAHKENVR                                                            
Sp LOC592122                YEQSRQENKK                                                            
Cg LOC105340901             FKQALKDNAK                                                            
As ASU_10581                YEHAYRDIER                                                            
Ce CYK-1                    YSNAWKELDA                                                            
Ts M51312297                YENVLKENEE                                                            
Sr SRAE_2000198100          YEQAYNEIKE                                                            
Rc nRc.2.0.1.t24530         FEQARTDNRK                                                            
Eg EgrG_000858900           YKQATMEIQQ                                                            
Cs csin100125               YVNALKDIER                                                            
Hs GRID2IP                  FERALSDLQA                                                            
Mm GRID2IP                  FERALSDLQA                                                            
Md LOC100617300             FERAFSDVQV                                                            
Gg GRID2IP                  FERALTDVQV                                                            
Dr GRID2IPA                 FERTLSDIQT                                                            
Dr GRID2IPB                 FERALSETQG                                                            
Ci LOC101242752             FQKSSMEISK                                                            
Cg LOC105334784             FEAAHQQNMM                                                            
Lg LOTGIDRAFT_155476        FEKAHRENSI                                                            
Ct CAPTEDRAFT_223619        FEKAHLYNVT                                                            
Hr HELRODRAFT_160719                                                                              
Sp LOC580555                FAKAHADNMQ                                                            
Hs DAAM1                    VSEAKQENEN                                                            
Mm DAAM1                    VAEAKQENEN                                                            
Md DAAM1                    VSEAKQENEN                                                            
Gg DAAM1                    VTEAKQENEN                                                            
Dr DAAM1A                   FSEAKQDNEN                                                            
Dr DAAM1B                   FAEARQENEN                                                            
Hs DAAM2                    FSEARQDLEA                                                            
Mm DAAM2                    FLEARQDLEA                                                            
Md DAAM2                    FSEAQQDLDT                                                            
Gg DAAM2                    FAEAKQDLEN                                                            
Dr DAAM2                    FSEARHDLKN                                                            
Ci LOC100184055             FNAARKDNIA                                                            
Sp LOC583322                FHEAKTDNEN                                                            
Dm DAAM                     FAEARHDNES                                                            
Dp DAPPUDRAFT_306800        MEEARQENLT                                                            
Lp LOC106457161             YNEARQECDN                                                            
Lp LOC106457176             YNETRQECDN                                                            
Lp LOC106462789             YNEARQECDN                                                            
Ct CAPTEDRAFT_175180        FSEAKKDNER                                                            
Hr HELRODRAFT_64096         MDEARNENLA                                                            
Hr HELRODRAFT_89568         LAEARSDNKR                                                            
Cg LOC105341767             MADAKAENER                                                            
Lg LOTGIDRAFT_159871        FNDAQIENEK                                                            
As ASU_01303                FNECLHQIWQ                                                            
Sr SRAE_2000344300          FEECRNTLVA                                                            
Ce DAAM-1                   FNEYHQQLWA                                                            
Rc nRc.2.0.1.t12637         FCEVRRQLKR                                                            
Hs FMNL2                    YKQAEEENEL                                                            
Mm FMNL2                    YKQAEEENEL                                                            
Dr FMNL2A                   YRQAEEDNEQ                                                            
Dr FMNL2B                   YRQADEENEL                                                            
Hs FMNL3                    YKEAEQENEA                                                            
Mm FMNL3                    YKEAEQENEA                                                            
Dr FMNL3                    YKEAVEENEQ                                                            
Md FMNL2                    YKQAEEENEL                                                            
Hs FMNL1                    YKKAEQEVEQ                                                            
Mm FMNL1                    YKKAEQEVEQ                                                            
Md FMNL1                    YKKAEQEIEQ                                                            
Gg FMNL1                    YKKAEQDIEL                                                            
Gg FMNL2                    YKQAEEENEL                                                            
Dr FMNL1                    YKLCEQEIDQ                                                            
Dr FMNL1A                   YKQAEQDNEQ                                                            
Ci LOC100183501             YQKAEKDIEQ                                                            
Ct CAPTEDRAFT_171809        FKQAVQDIEV                                                            
Hr HELRODRAFT_192864        YRQSLVDLEN                                                            
Hr HELRODRAFT_155739        FKVARFSFIP                                                            
Hr HELRODRAFT_159244                                                                              
Cg LOC105326194             FKAAVLEMEK                                                            
Lg LOTGIDRAFT_139357        FKQAVLDNER                                                            
Dm FRL                      FKQHDQENEQ                                                            
Dp DAPPUDRAFT_305626        YKQAEQENEQ                                                            
Lp LOC106468420             FKQAEQENEL                                                            
Lp LOC106468029             FKQAEQENEQ                                                            
Lp LOC106478881             YPHSHGSYEV                                                            
Lp LOC106467225                                                                                   
Sp LOC577797                FKKAEVENAQ                                                            
Eg EgrG_001084800           TELEKRRRAE                                                            
Cs csin103265               FKKAVAENEK                                                            
As ASU_08696                FQQAVQDNEA                                                            
Rc nRc.2.0.1.t42620         FTQADEENES                                                            
Sr SRAE_2000183000          FIQAIKDNEN                                                            
Ts M51304777                WKQADADNLS                                                            
Ce FRL-1                    YQKCRGENEA                                                            
As ASU_13825                LQKALIDLHE                                                            
Sr SRAE_2000165800          LITAF                                                                 
Ce FOZI-1                   LKTAI-ELD                                                             
Sp LOC591753                YRAAERANSK                                                            
Ct CAPTEDRAFT_227846        YKKAQQEFHK                                                            
Cg LOC105322386             YRMSDKQLNR                                                            
Sp LOC100890634             FKREVDLIMV                                                            
Md LOC103097295             FRKAQADLDL                                                            
Gg LOC419333                FRKACAEVMQ                                                            
Dr LOC101883438             FKKVHSEYTQ                                                            
Ci LOC100176399                                                                                   
Cg LOC105340863             FRKATEDIDR                                                            
Lg LOTGIDRAFT_158968        FQQARGKGNR                                                            
Hs FHOD1                    YRTCRERVLQ                                                            
Mm FHOD1                    YRTCRERVLQ                                                            
Md FHOD1                    YRTCWDRVLQ                                                            
Gg FHOD1                    YRTCRERVLQ                                                            
Dr FHOD1                    YRTTRERVLT                                                            
Dr LOC101886613             YRATRSAILQ                                                            
Hs FHOD3                    YRTTRERVLQ                                                            
Mm FHOD3                    YRTTRERVLQ                                                            
Md FHOD3                    YRTTRERALQ                                                            
Gg FHOD3                    YRTTRERVLQ                                                            
Dr FHOD3A                   YRTTRERVLQ                                                            
Dr FHOD3B                   YRTTRERVLQ                                                            
Ci LOC100184923             YRTSRERTLS                                                            
Dm FHOS                     YRTTRERVQQ                                                            
Dp DAPPUDRAFT_198277        YRTTRDRVLQ                                                            
Lp LOC106457482             YRTTRERVLQ                                                            
Lp LOC106472118             YRTTRERVLQ                                                            
Cg LOC105331928             YRTTREKVMQ                                                            
Lg LOTGIDRAFT_213852        YRTTRDKVIQ                                                            
Ct CAPTEDRAFT_176129        FRTAREKVIQ                                                            
Hr HELRODRAFT_190561        YRTMRDKLML                                                            
Hr HELRODRAFT_67893         FRTMKEKVQN                                                            
Hr HELRODRAFT_113789        YKLLSAKYAK                                                            
Hr HELRODRAFT_141663        WRTTRLKVLH                                                            
As ASU_09272                YRTTRDKILQ                                                            
Ce FHOD-1                   YRTTRDKILQ                                                            
Rc nRc.2.0.1.t09965         YRTCRDKILQ                                                            
Ts D918_00902               YRTCREKIIQ                                                            
Sr SRAE_1000289700          YRTTRDKILQ                                                            
Sp LOC587533                YRSTRERIIE                                                            
Cs csin105116               YRTTREKIIE                                                            
Eg EgrG_000493600           YRTTRERILE                                                            
Hs FMN2                     FKDFWKKENK                                                            
Mm FMN2                     FKDAWKKENK                                                            
Md FMN2                     FKDFWKKENK                                                            
Gg FMN2                     FKDFWKKENK                                                            
Dr FMN2A                    FKELWKRENK                                                            
Dr FMN2B                    FKDTWKKENK                                                            
Hs FMN1                     FKTIWKRESK                                                            
Mm FMN1                     FKTIWKRESK                                                            
Md FMN1                     FKTIWKRESK                                                            
Gg FMN1                     FKTIWKRESK                                                            
Dr FMN1                     FKIRWKRENK                                                            
Dr LOC100148950                                                                                   
Dr LOC101882656                                                                                   
Ci LOC100186202             FSEVWPVQIR                                                            
Sp LOC579678                FKDLWKKEQQ                                                            
Cg LOC105332220             FKDLWKKEQQ                                                            
Lg LOTGIDRAFT_159891        FKICWKKEQQ                                                            
Ct CAPTEDRAFT_203277_120894 YRKGWQEEQK                                                            
Cg LOC105320770             CKYYWKLAHR                                                            
Lg LOTGIDRAFT_237086        TKFYWKLSHR                                                            
Ct CAPTEDRAFT_198682        FKDLWKREQQ                                                            
Dm CAPU                     FKDIWKKEIT                                                            
Dp DAPPUDRAFT_196142        FKDIWNREQQ                                                            
Lp LOC106464415             FKDMWKKEMQ                                                            
Cg LOC105336275             VKQCQKENLQ                                                            
Hr HELRODRAFT_65173         FKDIWKKEIQ                                                            
Cg LOC105346839             VKACQQELET                                                            
Cg LOC105346870             IQRCKKENEE                                                            
Ct CAPTEDRAFT_191656        VQTCLKENQL                                                            
As ASU_11056                LRDALRDNEE                                                            
Ce EXC-6                    LQQTLKEHVT                                                            
Rc nRc.2.0.1.t24846         AKSDNEQLKM                                                            
Ct CAPTEDRAFT_223320        VLQFQKDNHE                                                            
Hr HELRODRAFT_187875        VKNCIKENEL                                                            
Hr HELRODRAFT_170303        FEKAFQLTLK                                                            
Hr HELRODRAFT_175565                                                                              
Hr HELRODRAFT_176187                                                                              
Hs INF2                     FLRALKENKD                                                            
Mm INF2                     FTRALKENKD                                                            
Md INF2                     FIRALKENKD                                                            
Gg INF2                     FIRALKENKD                                                            
Dr INF2                     FIRALKENRV                                                            
Gg LOC101749904             FLKALQVENQ                                                            
Ci LOC100180755             IKSAIKENKE                                                            
Hs FHDC1                    FNKAVKDNHD                                                            
Mm FHDC1                    FNKAVKDNHD                                                            
Md FHDC1                    FDKAVKDNRD                                                            
Gg FHDC1                    FNKAVKENRE                                                            
Dr FHDC1                    FKKAVKDNSD                                                            
Dr FHDC2                    FQRAVQENTE                                                            
Dr FHDC3                    FEKAAQENRD                                                            
Dr FHDC4                    FKRAVQENLD                                                            
Dr LOC101882071             FRKAVQENVE                                                            
Ci LOC100182732             FSKCSEENKK                                                            
Rc nRc.2.0.1.t11026         FLKATKDTRE                                                            
Ts M51301679                FAQAVQENAE                                                            
Sp LOC579910                IKQCQDDNEK                                                            
Dm FORM3                    FKQAVKENER                                                            
Dp DAPPUDRAFT_105824        FRTGVLENEH                                                            
Dp DAPPUDRAFT_34615                                                                               
Lp LOC106457567             FKEAIEENKL                                                            
Lp LOC106475921                                                                                   
Lp LOC106473764             LKSAQKENEE                                                            
Lp LOC106473831             FKTAIEENE                                                             
Sp LOC588660                FKKAITENEA                                                            
Cg LOC105346876             IKRCQNDNTT                                                            
Cg LOC105327750             FKKAMEENKQ                                                            
Lg LOTGIDRAFT_171217        VKLCEQEIEA                                                            
Lg LOTGIDRAFT_224207        IQQCQKENVQ                                                            
Sr SRAE_2000054200          FHTAQRKSNQ                                                            
Cs csin103680               MDCAEQELRQ                                                            
As ASU_01643                IKLAEEREVR                                                            
Sr SRAE_1000180500          KKIFISKTMR                                                            
Sr SRAE_2000185600          KIQSERYSKT                                                            
Ce INFT-2                   VKQAATK-NR                                                            


***************************************************************************************************


Sequence Alignment 3 for Fig 3B, S3 Fig metazoan formin and MWH DID-DD sequences
Alignment Report of 'Alignment16cNames.meg' -  ClustalW (Slow/Accurate, Gonnet) : Sunday, June 12, 2016 2:46 PM

Species (abbreviation, phylum): A. queenslandica (Aqu, porifera), T. adhaerens (Ta, placozoa), M. leidyi (Ml, ctenophora), N. vectensis (Nv, cnidaria), A. suum (As, nematoda), C. elegans (Ce, nematoda), D. melanogaster (Dm, arthropoda), C. sinensis (Cs, platyhelminthes), C. teleta (Ct, annelida), C. gigas (Cg, mollusca), S. purpuratus (Sp, echinodermata), and M. domestica (Md, chordata)

                           ---------+---------+---------+---------+---------+---------+
                                    10        20        30        40        50        60
                           ---------+---------+---------+---------+---------+---------+
Cg LOC105346876            --MFYALRLRLENTSEA--WLRDYLERD--GLDIMLNSLCEMA-GKG-------------
Aqu 1.220931               GLNFSGVKKKLVNADPA--WMESFIEEG--GLFALFEGLQGLE-NSG-------------
Aqu 1.222130               AQHFTSLKNVLKKADRA--WMEGFLEQG--GLSAIFDALQILA-EKG-------------
Aqu LOC105315748           PWQATALKKRLRTAEKD--WIKSFLDAG--GLEALWTMLDSCI-PNE-------------
As ASU_01643               ------------------------------------------------------------
Cg LOC105336275            VKAFTALKNKLKKSDKV--WVQGFLDAG--GLDVLLDAVDIIG-SRR-------------
Cg LOC105346870            IRVFTLLKRRLKKSDNV--WTEGFLNGG--GLEMLLEAIDVIS-SRR-------------
Cg LOC105346939            LQNLVKLRKSIKHNDSD--WMMEFLEYD--GLGLLFQCLKNLS-SRE-------------
Ct CAPTEDRAFT_191656       MRTYAALNKKLRSCDQT--WMNGFLEAS--GLNALLEAVDSLS-SKK-------------
Ct CAPTEDRAFT_223320       IENYGSCRRMIQNADPE--WMEGFLRAD--GLQAVLSSIDVLG-RIR-------------
Dm FORM3                   ------------------------------------------------------------
Md INF2                    VVNYSGLRKRLESSDDG--WLVQFLEQS--GLDLLLEALARLS-GRG-------------
Ml ML435812a               CKTYVAAKTRFKSVDKL--WLFNFLELD--GLSVIFDTLNTLA-KQK-------------
Ml ML17997a                QQQYSAIRHVLKSNKGNGEWIKEFLSHD--GFRNLLNNITSVC-LPE-------------
Sp LOC588660               IQSYTRLKRQLKRCDRQ--WILRFLELH--GLELLYVSLERLC-ANA-------------
Sp LOC579910               INNYSGLKKRIKASSTE--WLEGFLELD--GLGVLLDVVERLS-DRG-------------
Cg LOC105331485            LRVLESLRVSLTSNPVS--WVVDFGLD---GLNGILRNLTYCC-DSK-------------
Cg LOC105340901            LEIFKSLKVLLTSKPVS--WVKEFGED---GLNVLLKHLVHCCNRTK-------------
Ct CAPTEDRAFT_225699       FELMTSLRVQLTNKTVS--WVQEFGTN---GLNGILRNLTYCY-DNK-------------
Cs csin100125              LHLFDELHVRLRTSGVS--WIRNFNNQQNDGLNLLLRILALSL-TGY-------------
Dm DIA                     YQCVESLRVALTSNPIS--WIKEFGVA---GIGTIEKLLARSK-NNA-------------
As ASU_10581               RDLLKDLKVHLSVQKVN--YIKEFADQG--GIHLLFRIMESLI-EML-------------
Md DIAPH2                  LNCLESLRVSLTSNPVS--WVNNFGHE---GLGLLLDLLEKLL-DKK-------------
Md DIAPH3                  VTCLESLRVSLTSNPVS--WVENFGHE---GLGLLLDILEKLI-GSK-------------
Md DIAPH1                  LSCLESLRVSLNNNPVS--WVQTFGAE---GLASLLDILKRLH-DER-------------
Ml ML02953a                LKTLEALRVSLQSNTIP--WLKSFGAE---VGLELLLNLLQKS-QDR-------------
Aqu 1.221683               HQIVDKLRVSLSTNGLG--YAN--------------------------------------
Nv NEMVEDRAFT_v1g171940    LKTLQSCRVSLTGRPLS--WIQEFGGQ---GMHCLLKHLRNSC-SVR-------------
Sp LOC592122               HSILSSLRVSLTSNPIS--WVQQFGEK---GLDVILKILAEYN-QRD-------------
Ta TriadP60005_TriadP60004 LKTLYALRVSLTGQPIS--WLQGFGME---GAEQIVRHLEQCL-KS--------------
As ASU_01303               LTNFESLAVALRTQSNS--FVQKFVKL---GGVIGLRNVLNEC-RAR-------------
Aqu 1.221952_1.201856      LKVANDLKTALRTQPLS--FVLQFIDMN--GLEYLLDFLRSMN-NDV-------------
Cg LOC105341767            TKMVDNLKTALRTQPMS--FVTRFIEQE--GLQSLLKFLENMD-YKT-------------
Ct CAPTEDRAFT_175180       IKLVDSLKTALRTQPMS--FVLRFLELN--GLECLLDFLSSMD-YAT-------------
Dm DAAM                    AAFVDALKTALRTSTHS--FVLRFVELD--GLPALLDLLLQLD-IRV-------------
Md DAAM1                   SKTIESLKTALRTKPMR--FVTRFIDLD--GLSCILNFLKTMD-YET-------------
Md DAAM2                   NKVVEDLKTALRTQPMR--FVTRFIELD--GLTCLLNFLRSMD-HAT-------------
Nv NEMVEDRAFT_v1g247373    STLLDGLKTALRTQPLR--FVHRFVELE--GLSCLLNFLQNMD-YET-------------
Sp LOC583322               ------------------------------------------------------------
Ct CAPTEDRAFT_227846       SNLLKKLKLDLKMSDDR--FVEEFLNASNKGFELLMSVLNNIH-VEM-------------
Cg LOC105322386            SHLLQKLRLDLKMSYQW--FIEDFCKRENNGLTLLLNLLRNIQ-KIA-------------
Ml ML131115a               --------------MGL--WFNELVCDQQRGHEVLLKLLSNLI-TSP-------------
Aqu 1.229339               GKVLKELEVELRTNAEG--WIDNFVASPNHGHIALIDLLKDLI-QYP-------------
Nv NEMVEDRAFT_v1g208334    EMVLRSLEIDLRTHPNT-TWLREFIDDPYRGHMALVEFLQFLH-LNP-------------
Sp LOC591753               KEVIEDLKEDLHSAKTD--FLKAFISEKVGGVLLLSKFLSQTQELIEKD-----------
As ASU_08696               TAVLKHIEISLRTNSID--WVRSFLNDANNGLRILVEYLSQLQ-EAGGWG-SATIGGPCA
Aqu 1.227499               VQYLRGLEISLRTNKIS--WVQDFLADNNAGLQKLVQYMKFRY-DLEKKGKLKALTRRGS
Cg LOC105326194            TQVLRDLEISLRTNHIE--WVREFLSEDNQGLDVLVDYLSFSQ-VVMRK-EQ--L-----
Cs csin103265              ------------------------------------------------------------
Dm MWH                     PAPMPGASSSLAMNRNPQSYQRRALLDELSCLQCLSICCSRSL-----------------
Ce F53B3.3 (MWH)           VIVLQGIVNSVEGSGSK----ISYLLNRN---STNANRKRKAA-----------------
Ct CAPTEDRAFT_171809       TQTLRDLEISLRTNHIE--WVREFLGEGHMGLDVLIDYLSFTQ-LVMRT-EQ--LDCSPD
Dm FRL                     TQVLRDLEISLRTNHIE--WVKEFLDDTNQGLDALVDYLSFRL-QMMRH-EQR-LQGVLC
Md FMNL1                   TQVLRELEISLRTNHIG--WVQEFLNEENQGLDVLLEYLAFAQ-CSVAY-DMESTDNGTP
Md FMNL2                   TQVLRELEISLRTNHIG--WVREFLNEENKGLDVLVEYLSFAQ-YAVTF-DFESLENNVE
Sp LOC577797               TQNLRDLEISLRTNNIQ--WVREFLNEENLGLDVLVEYLQWLN-KTMTH-EEH-L-----

                           ---------+---------+---------+---------+---------+---------+
                                    70        80        90        100       110       120
                           ---------+---------+---------+---------+---------+---------+
Cg LOC105346876            ------------------------------------------------------------
Aqu 1.220931               ------------------------------------------------------------
Aqu 1.222130               ------------------------------------------------------------
Aqu LOC105315748           ------------------------------------------------------------
As ASU_01643               ------------------------------------------------------------
Cg LOC105336275            ------------------------------------------------------------
Cg LOC105346870            ------------------------------------------------------------
Cg LOC105346939            ------------------------------------------------------------
Ct CAPTEDRAFT_191656       ------------------------------------------------------------
Ct CAPTEDRAFT_223320       ------------------------------------------------------------
Dm FORM3                   ------------------------------------------------------------
Md INF2                    ------------------------------------------------------------
Ml ML435812a               ------------------------------------------------------------
Ml ML17997a                ------------------------------------------------------------
Sp LOC588660               ------------------------------------------------------------
Sp LOC579910               ------------------------------------------------------------
Cg LOC105331485            ------------------------------------------------------------
Cg LOC105340901            ------------------------------------------------------------
Ct CAPTEDRAFT_225699       ------------------------------------------------------------
Cs csin100125              ------------------------------------------------------------
Dm DIA                     ------------------------------------------------------------
As ASU_10581               ------------------------------------------------------------
Md DIAPH2                  ------------------------------------------------------------
Md DIAPH3                  ------------------------------------------------------------
Md DIAPH1                  ------------------------------------------------------------
Ml ML02953a                ------------------------------------------------------------
Aqu 1.221683               ------------------------------------------------------------
Nv NEMVEDRAFT_v1g171940    ------------------------------------------------------------
Sp LOC592122               ------------------------------------------------------------
Ta TriadP60005_TriadP60004 ------------------------------------------------------------
As ASU_01303               ------------------------------------------------------------
Aqu 1.221952_1.201856      ------------------------------------------------------------
Cg LOC105341767            ------------------------------------------------------------
Ct CAPTEDRAFT_175180       ------------------------------------------------------------
Dm DAAM                    ------------------------------------------------------------
Md DAAM1                   ------------------------------------------------------------
Md DAAM2                   ------------------------------------------------------------
Nv NEMVEDRAFT_v1g247373    ------------------------------------------------------------
Sp LOC583322               ------------------------------------------------------------
Ct CAPTEDRAFT_227846       ------------------------------------------------------------
Cg LOC105322386            ------------------------------------------------------------
Ml ML131115a               ------------------------------------------------------------
Aqu 1.229339               ------------------------------------------------------------
Nv NEMVEDRAFT_v1g208334    ----------------------------------------------------------PS
Sp LOC591753               ----------------------------------------------------------RN
As ASU_08696               EYGGASSSSA-----IQGP-----------------------TMSPTGMSQNGDASSSYS
Aqu 1.227499               STLGRAHSLDSG---INAS---------------------------SSLSLPPPNQINPL
Cg LOC105326194            LNKEKSTSLDG----LVKS---------------------------PARKLKRSNTIG--
Cs csin103265              --------------ILRSNTGSDSSDMEPPIIPLESFDSTETISRSLPSN-RPKANSLRS
Dm MWH                     ------------------------------------------------------------
Ce F53B3.3 (MWH)           ------------------------------------------------------------
Ct CAPTEDRAFT_171809       -NPDASMLNNG--VEKGGTLKGR-------------------------------------
Dm FRL                     ASEERLNLTNGGDGGEIVMGNSSSVSPGGGGGLLSHGNSTGHGLANGTLDSRQQHTMSYG
Md FMNL1                   -SPEKSKPLDQS-VEDLGKGS--------------------PPSSSSSLSQGKGRHLTVR
Md FMNL2                   NSVDKSKPWSRS-IEDLHRGSN------------------LPSPVGNSISRS-GRHSTLR
Sp LOC577797               ---ETLPPKQR-----------------------------------SALSVRGSRHG---

                           ---------+---------+---------+---------+---------+---------+
                                    130       140       150       160       170       180
                           ---------+---------+---------+---------+---------+---------+
Cg LOC105346876            ---------------------------FTSFSDAILQLDCVSCIRAILNTSVGLD-FMVK
Aqu 1.220931               ---------------------------LDSIAGTVKLLDCVDCIKAVMNSQVGLE-FIIH
Aqu 1.222130               ---------------------------FASLTDAIRQLECVGCIKAVMNSQVGLD-FIIH
Aqu LOC105315748           ------------------------EGVIIGDAQQQGLLRCVECIRTLLSSPDALD-TLVI
As ASU_01643               ------------------------------------------------------------
Cg LOC105336275            ---------------------------VTNLSEALKLLECVSCVTKLVNSKSGLS-FLVT
Cg LOC105346870            ---------------------------VTKFSEALRLLECVLCIERLVNSKLGLS-FLIQ
Cg LOC105346939            ---------------------------SFHLSEMVLRLECIMCIREVVNSQTGLD-CLLK
Ct CAPTEDRAFT_191656       ---------------------------LCQLTDAMMLLECVSCVREVMNSKMGLE-FLLD
Ct CAPTEDRAFT_223320       ---------------------------PMHVSDVLVLEEAVACFRAVANSRLGLQ-VCIE
Dm FORM3                   -----------------------------------------------MDSRIGLD-YIVE
Md INF2                    ---------------------------VARIADALLQLTCISCVRAVMNSQQGIE-YILS
Ml ML435812a               ----------------------ESNFQNFRIADAMVQLECISLVKTVLNSKTGLE-FFLE
Ml ML17997a                -----------------------------CRPNNSALSSLVACVTVVMATKQGLD-TAAT
Sp LOC588660               -------------------SPGRPGRRSLSIADAFAQIECVACFKAVMDSQAGLD-YIIE
Sp LOC579910               ----------------------------MSFTDAYLQVEIVGCIKAVMNSKTGMD-FLIE
Cg LOC105331485            -------------------------------TERKSTYECVRCLKAFMNNKFGLM-QIIN
Cg LOC105340901            --------------------------ETMRKEERQSRLECVKCIKAFMNNTFGLT-KMLE
Ct CAPTEDRAFT_225699       -------------------------------SERRSTLECVKCLKAFMNNKYGLM-AIIS
Cs csin100125              --------------------------------YPNCSLSCLRCIRMLGNCGYGLS-ALVD
Dm DIA                     -------------------------------SYEKIEFEAIRCLKAIMNNTWGLN-VVLN
As ASU_10581               ---------------------RQTDNTEHDEEGVALLYDSVKCLKSIVNTWPGMF-ECFK
Md DIAPH2                  ---------------------------QQEIIDKKNQHKLIQCLRAFMNNKFGLQ-RILG
Md DIAPH3                  ---------------------------NQEKIVKRSQHKVIQCLKALMNTKYGLE-RIMG
Md DIAPH1                  -------------------------EESAGSYDSRNKHEIIRCLKAFMNNKFGIK-TMLE
Ml ML02953a                -------------------------------EYGDVTHECVKCLKVFMNNKYGLM-AMMD
Aqu 1.221683               --------------------------------------------HTHVLVKYGLT-KMFQ
Nv NEMVEDRAFT_v1g171940    -----------------------------GSVEKRIQHECVRCLKAYMNNKYGLQ-LMLK
Sp LOC592122               -----------------------------GKKFAEVRHECIKCIKAFMNNKYGIQ-TVFA
Ta TriadP60005_TriadP60004 ------------------------------------------------------------
As ASU_01303               ------------------------------AGRDYFAAALLLSFRALLNSTIGRV-AVLA
Aqu 1.221952_1.201856      -------------------------------RQSQLHYIILGSIKALMNNSDGRA-HVLA
Cg LOC105341767            -------------------------------CQSPIHTSVIGCLKALMNNSQGRA-HVLA
Ct CAPTEDRAFT_175180       -------------------------------AHSAIHTSVLACIKALMNSSEGRS-HVLA
Dm DAAM                    -------------------------------ANSPLHTSLIGCIKALMNNSMGRA-HVLA
Md DAAM1                   -------------------------------SESQIHTSLIGCIKALMNNSQGRA-HVMA
Md DAAM2                   -------------------------------CESRIHTSLIGCIKALMNNSQGRA-HVLA
Nv NEMVEDRAFT_v1g247373    -------------------------------SQSKIHTAVIGCFKALMNSSHGRA-HVLA
Sp LOC583322               ------------------------------------------------------------
Ct CAPTEDRAFT_227846       --------------GDLSSTPAKNGKRELHKQATFDEYCTLLCIKFLLRIQEGLD-ALLK
Cg LOC105322386            ---------------KEMNSVPSKEKAQTRKRLLSEELDCLVCVKFCLRAQMASK-VLLD
Ml ML131115a               ----------------------VRSGKKGISRDGTEQELCAKCLVLISNNRLGLN-CLAS
Aqu 1.229339               ------------------SLLNTTQKISILQRSPSCVHTSLTCVKALMSNRSGFT-AVFN
Nv NEMVEDRAFT_v1g208334    NDSSDDIGDTDKSKVSKKTGSQKSVKPDVLARSHIDEHLCLQSLRVLMKNKYGFQ-SVMR
Sp LOC591753               QQNANNSASIQSAGRTSTLDKKLLKLLENIKRTTVEESDAMNCLRKISEDKEGLA-IIMT
As ASU_08696               SEERSMSGTGVGLFRKATNSGMKSKPIKNMGDRDDDIHVCVSCLRAIMNNKYGFN-MVFG
Aqu 1.227499               YSLLN---GGGPPGPGRGG------GKDVVVAETSDVHVCVLCMKALMNNAHGFS-AIMK
Cg LOC105326194            -----------SPRHTKMS-------KLNMGEARDDVHVCIMCLRAIMNHQYGFN-LVIA
Cs csin103265              LWCIRRPADGDEFGRRRSLNRPNRFTLQLSDSIRDSLHQAVKCFRALLNNQRGCS-MVFD
Dm MWH                     -----------------------------------------DAIARLGNTPVGLM-PLAS
Ce F53B3.3 (MWH)           ----------------------------------VAEADCIESIKLLLEKSESTWKSFLE
Ct CAPTEDRAFT_171809       ---QSIFGGNSTPAQKRVSRMKPSHSKLNFGDATDDVHVCIMCLRAIMNHQYGFN-LVFA
Dm FRL                     FLRPTIADALDSPSLKRRSR---HIAKLNMGAATDDIHVSIMCLRAIMNNKYGFN-MVIQ
Md FMNL1                   ----------LNPAHSRKT-----LRNSRIVSQKDDVHVCIMCLRAIMNYQR-----VTL
Md FMNL2                   ----------YNTLPSRRT-----LKNSRLVSKKDDVHVCIMCLRAIMNYQYGFN-MVMS
Sp LOC577797               ---------------KKFS------MQSHLAITRDDVHVCIMCCRAIMNFQYGFN-LVIN

                           ---------+---------+---------+---------+---------+---------+
                                    190       200       210       220       230       240
                           ---------+---------+---------+---------+---------+---------+
Cg LOC105346876            HDH----YTAKLILAALNMN--------NTHPKKQVYEILAALCSYNN-----TG-----
Aqu 1.220931               SDK----NFTNILIEELNTN--------IPLVKMHIFEMLSAVSIYSD-----EG-----
Aqu 1.222130               YPE---QKYVRKLSEELDSN--------NRLVKVQVFELLSALSLYSE-----EG-----
Aqu LOC105315748           GAT--PNKYIERLLKVMHLPM----SVDSAFIKIYCLLILSAISRHSD-----EG-----
As ASU_01643               ------------------------------------------------------------
Cg LOC105336275            HGS-----YTQKLVKALDTN--------NVMVKKQVFELLSALCVYST-----DG-----
Cg LOC105346870            HDS-----HIKKLVKALDTT--------DTLVKKHVFDLLSALCVYSR-----EG-----
Cg LOC105346939            TKGRKDNIFGRRFASALENK--------NLMVKMQIFELLSALCVYSR-----EG-----
Ct CAPTEDRAFT_191656       PQH----HLVPKLVRALDNP--------NVVVKKQLYELLSAVCVYSE-----DG-----
Ct CAPTEDRAFT_223320       SGD-----VITKLFQAFDIE--------NEFVKTQVVQLMSAFCVTSE-----EG-----
Dm FORM3                   NRD-----YIAKLGAALDTQ--------NATVKKQVFELLSALCAYSP-----DG-----
Md INF2                    NQG-----YVCKLSEALDTS--------NVMVKKQVFELLAALSIYSP-----EG-----
Ml ML435812a               RDD-----YIDQFAHALTTK--------NVMVKKQIFELLSALCYNSQ-----RG-----
Ml ML17997a                SPT---------------------------------------------------------
Sp LOC588660               DTE-----FTRKLANALDTD--------NAPVKKQVFELLSALCMYSA-----DG-----
Sp LOC579910               SVD-----FTRKLARALDTK--------NVLVKKQVFELLSALCVYTH-----DG-----
Cg LOC105331485            HDE-----ALTILSRTVDPS--------DPTTMLEAVRLLAAICLVPP-----DG-----
Cg LOC105340901            SDE-----GLSILSRCLDPT--------DPDTMMLCVSILAAVCIYNP----PLG-----
Ct CAPTEDRAFT_225699       HEE-----ALTILARSMDPR--------DPPSMLETVRLLAAICLVPP-----DG-----
Cs csin100125              HET-----ASTFIARCLDPD--------QPALMDCAIELLSCMALCDS-----KG-----
Dm DIA                     PDQ---HSVVLLLAQSLDPR--------KPQTMCEALKLLASFCIVYE----RNG-----
As ASU_10581               KES----KMFACLVGALSVAASKPTFDYWYSLRFETLNLLTVVAFINDDQFEVQG-----
Md DIAPH2                  DER-----SLLLLARAIDPK--------QPSMMTEIVKILSAICIVGE----DNI-----
Md DIAPH3                  EEK-----CLSLLAKAMDPQ--------QANMMVDIVKLLSAICIVGE----ENV-----
Md DIAPH1                  TDE-----GILLLVRAMDPA--------VPNMMIDAAKLLSALCILPQ---PEDM-----
Ml ML02953a                NTN-----GMLLLTKCLDPR--------NTTMMTEVVKILAAMSIVNE-----KA-----
Aqu 1.221683               KGD-----GLVIFVTAMDPL--------NEGMMTDVLRVIAAVCLVA------DG-----
Nv NEMVEDRAFT_v1g171940    SED-----GLTLLARSMDPN--------YPSMMTDVVKVMAAVCLVK-------------
Sp LOC592122               KLR-----AITHIASALNPQ--------HENMTIDATKLLAAVCFVPP-----DG-----
Ta TriadP60005_TriadP60004 ------------------------------------------------------------
As ASU_01303               SSD-----ILLAIAASLHFH--------YAKCKILCLEILSGICLIN------DG-----
Aqu 1.221952_1.201856      HPT-----GITVIAQSLKTN--------NNKIKILTLEILGAVCLVP------GG-----
Cg LOC105341767            HPN-----CINIIAQSLATE--------NIRTKITVLEILGAICLVP------GG-----
Ct CAPTEDRAFT_175180       HPN-----GLDIVAQSLAMG--------SVRTKVLVLEMLGAVCLVP------GG-----
Dm DAAM                    HPT-----AIDTIARSLAAD--------NIRTKIAALEILGAVCLVP------GG-----
Md DAAM1                   HSE-----SINVIAQSLSTE--------NIKTKVAVLEIMGAVCLVP------GG-----
Md DAAM2                   QPE-----GISTIAQSLRTE--------NCKTKVAVLEILGAVCLVP------GG-----
Nv NEMVEDRAFT_v1g247373    HPT-----CIDIIAQSLLTE--------NIKTKIQVLEILGAVCLVP------GG-----
Sp LOC583322               ------------------------------------------------------------
Ct CAPTEDRAFT_227846       KKK-----SLVNIALGLYST--------HAPSRKVAVQVLTLTCFAP------NG-----
Cg LOC105322386            STY-----GLESVASALMSS--------FTKSRIAALEIMSLILREP------GG-----
Ml ML131115a               YEH-----GYQILLQGLASG--------RYETVKHISNILLLYCKLGD-----SN-----
Aqu 1.229339               YAP-----SVFVITHCISFP--------HHKTKTLVLK----------------------
Nv NEMVEDRAFT_v1g208334    APE-----VVKAIILCLKIN--------NRKTQALVLKILTHICEES------EH-----
Sp LOC591753               APE-----VLEIITSCIVSR--------SLSARLYAFMVLIAVCESR------DG-----
As ASU_08696               DSQ-----AIYCIARSILHH--------SLRTKALVLELLAAICLVK------GG-----
Aqu 1.227499               DKE-----AVSVMVLSMFFG--------TQKTIVTVVELLAAVCLVR------GG-----
Cg LOC105326194            HRH-----AINCIALSLNHH--------SLRTKALVLELLAAVCLVS------GG-----
Cs csin103265              HPR-----AINVITLCLLHP--------SSQTKSLVLELLAAVCLII------GG-----
Dm MWH                     SAT---------------GQ--------GIRARILALQLLASACDRQPFGSGSGGQKIAS
Ce F53B3.3 (MWH)           TST-----GLDAIMYSIHSP--------QLDSKCYSLEILLLLLEQP------QG-----
Ct CAPTEDRAFT_171809       HKQ-----AINSIALSLNHK--------SLRTKALVLELLAAVCLVS------GG-----
Dm FRL                     HRE-----AINCIALSLIHK--------SLRTKALVLELLAAICLVK------GG-----
Md FMNL1                   RGT-----PLRPLCLSY-------------------LCFPHDASGAP------SN-----
Md FMNL2                   HPH-----AVNEIALSLNNK--------NPRTKALVLELLAAVCLVR------GG-----
Sp LOC577797               HKE-----CINAIALSLNHK--------SPRTKALVLELLAAVCLVK------GG-----

                           ---------+---------+---------+---------+---------+---------+
                                    250       260       270       280       290       300
                           ---------+---------+---------+---------+---------+---------+
Cg LOC105346876            --YNNVMNALSTLKRETDQ--THRFSAVVNELKAAE--------TVPHKTAILTFINCII
Aqu 1.220931               --LYVVLGALKHYKVFNGL--RHHFSKLIEELQSSE--------TDEYAACVLAFINCLI
Aqu 1.222130               --HSLALDALTHYKKNCAQ--PHRFSKLIQELRTSE--------TDEYSVCVLAFINCLI
Aqu LOC105315748           --FRATIKAFDNHKIQIQYQLRHRFSLLVYELRSPL-------SPPEYQAMIMAFINYLI
As ASU_01643               ----LPVSQICSSKEMIGR--EVKTVRLLEELQLAD-------VKDEVKAENLSSLNAML
Cg LOC105336275            --FRLTMDALDSFKTLKKQ--RYRFSLIVNELRMAD--------LVPYKTTLMAFINCII
Cg LOC105346870            --YRLTLNALDSYKTQKKQ--RYRFSLIVNELKSAD--------DIPYRATLLAVVNCII
Cg LOC105346939            --FYLTLDALETYRTWRKL--PYRFSLLVNELRSAN--------LVTYRTTLMALVNAVV
Ct CAPTEDRAFT_191656       --AKLLLDAFSGLKT-KTQ--RQRFIPILTDLRDPD-------SAPAFVAAVLGLVNCIV
Ct CAPTEDRAFT_223320       --LQKCIIALDVFKTKNGY--RNRFKPLMIELRSSR-------LTHALAVAILGFINCII
Dm FORM3                   --YARAIETLEFYKNLKKQ--RYRFKIVINELELSS---AAAHPPLDYQAALLAFINCVI
Md INF2                    --HKQTLDALDHYKVVKSQ--QYRFSVIMNELSSTD--------NVPYIITLLSVINAII
Ml ML435812a               --YDMALEALQIAKNQKGL--KNRYNLLVGELKSSE--------IPDYSATIMAFINTIL
Ml ML17997a                --------VLNSLILEHIS---YRFIVLIEDLKNTE--------SVEYRKSLLNLINCLI
[truncated: 176,915 more chars]
